# Supplementary material for: Multiple expansions of globally uncommon SARS-CoV-2 lineages in Nigeria
Source: Nat Commun. 2022 Feb 3;13:688. doi: 10.1038/s41467-022-28317-5 (PMC8813984; doi:10.1038/s41467-022-28317-5)
Supplement: Supplementary file 3 — Supplementary Data 1 [file 41467_2022_28317_MOESM3_ESM.xlsx]

## Sheet: Sheet1
Supplementary Data 1. Accession numbers, collection dates, and Pango.Lineage associated with the sequences obtained for the study.
Virus ID	GISAID Accession	NCBI Accession	Isolation Date	Pango Lineage
hCoV-19/Nigeria/BCVL-18688/2021	EPI_ISL_985073	OL601549	2021-01-10	B.1.1.7
hCoV-19/Nigeria/BCVL-18691/2021	EPI_ISL_985111	OL601550	2021-01-10	B.1.525
hCoV-19/Nigeria/BCVL-18709/2021	EPI_ISL_985082	OL601551	2021-01-08	B.1.1.7
hCoV-19/Nigeria/BCVL-18710/2021	EPI_ISL_985129	OL601552	2021-01-08	L.3
hCoV-19/Nigeria/BCVL-18716/2021	EPI_ISL_985083	OL601553	2021-01-08	B.1.1.7
hCoV-19/Nigeria/BCVL-18748/2021	EPI_ISL_985084	OL601554	2021-01-08	B.1.1.7
hCoV-19/Nigeria/BCVL-18755/2021	EPI_ISL_985114	OL601555	2021-01-08	B.1.525
hCoV-19/Nigeria/BCVL-18756/2021	EPI_ISL_985237	OL601556	2021-01-08	A
hCoV-19/Nigeria/BCVL-18757/2021	EPI_ISL_985105	OL601557	2021-01-08	B.1.1.318
hCoV-19/Nigeria/BCVL-18758/2021	EPI_ISL_985059	OL601558	2021-01-08	B.1.1.7
hCoV-19/Nigeria/BCVL-18760/2021	EPI_ISL_985125	OL601559	2021-01-08	L.3
hCoV-19/Nigeria/BCVL-18762/2021	EPI_ISL_985115	OL601560	2021-01-08	B.1.525
hCoV-19/Nigeria/BCVL-19097/2021	EPI_ISL_985063	OL601561	2021-01-12	B.1.1.7
hCoV-19/Nigeria/BCVL-19098/2021	EPI_ISL_985064	OL601562	2021-01-12	B.1.1.7
hCoV-19/Nigeria/BCVL-18900/2021	EPI_ISL_985123	OL601563	2021-01-06	B.1.525
hCoV-19/Nigeria/BCVL-18912/2021	EPI_ISL_985238	OL601564	2021-01-05	A.27
hCoV-19/Nigeria/BCVL-18921/2021	EPI_ISL_985124	OL601565	2021-01-05	B.1.525
hCoV-19/Nigeria/BCVL-18937/2021	EPI_ISL_985116	OL601566	2021-01-08	B.1.525
hCoV-19/Nigeria/BCVL-19050/2021	EPI_ISL_985128	OL601567	2021-01-11	L.3
hCoV-19/Nigeria/BCVL-19040/2021	EPI_ISL_985066	OL601568	2021-01-11	B.1.1.7
hCoV-19/Nigeria/BCVL-19041/2021	EPI_ISL_985067	OL601569	2021-01-11	B.1.1.7
hCoV-19/Nigeria/BCVL-18684/2021	EPI_ISL_985079	OL601570	2021-01-09	B.1.1.7
hCoV-19/Nigeria/BCVL-18835/2021	EPI_ISL_985080	OL601571	2021-01-09	B.1.1.7
hCoV-19/Nigeria/BCVL-19205/2021	EPI_ISL_985065	OL601572	2021-01-12	B.1.1.7
hCoV-19/Nigeria/BCVL-20332/2021	EPI_ISL_985062	OL601573	2021-01-13	B.1.1.7
hCoV-19/Nigeria/BCVL-18292/2021	EPI_ISL_985102	OL601574	2021-01-02	B.1.1.7
hCoV-19/Nigeria/BCVL-18387/2021	EPI_ISL_985085	OL601575	2021-01-08	B.1.1.7
hCoV-19/Nigeria/BCVL-18483/2021	EPI_ISL_985081	OL601576	2021-01-09	B.1.1.7
hCoV-19/Nigeria/BCVL-18510/2021	EPI_ISL_985091	OL601577	2021-01-07	B.1.1.7
hCoV-19/Nigeria/BCVL-18517/2021	EPI_ISL_985117	OL601578	2021-01-07	B.1.525
hCoV-19/Nigeria/BCVL-18521/2021	EPI_ISL_985092	OL601579	2021-01-07	B.1.1.7
hCoV-19/Nigeria/BCVL-18523/2021	EPI_ISL_985093	OL601580	2021-01-07	B.1.1.7
hCoV-19/Nigeria/BCVL-18543/2021	EPI_ISL_985094	OL601581	2021-01-07	B.1.1.7
hCoV-19/Nigeria/BCVL-18556/2021	EPI_ISL_985118	OL601582	2021-01-07	B.1.525
hCoV-19/Nigeria/BCVL-18560/2021	EPI_ISL_985103	OL601583	2021-01-07	None
hCoV-19/Nigeria/BCVL-18561/2021	EPI_ISL_985127	OL601584	2021-01-07	B.1
hCoV-19/Nigeria/BCVL-18562/2021	EPI_ISL_985106	OL601585	2021-01-07	B.1.1.318
hCoV-19/Nigeria/BCVL-18568/2021	EPI_ISL_985058	OL601586	2021-01-07	B.1.1.7
hCoV-19/Nigeria/BCVL-18569/2021	EPI_ISL_985119	OL601587	2021-01-07	B.1.525
hCoV-19/Nigeria/BCVL-18579/2021	EPI_ISL_985107	OL601588	2021-01-07	B.1.1.318
hCoV-19/Nigeria/BCVL-18975/2021	EPI_ISL_985068	OL601589	2021-01-11	B.1.1.7
hCoV-19/Nigeria/BCVL-18971/2021	EPI_ISL_985069	OL601590	2021-01-11	B.1.1.7
hCoV-19/Nigeria/BCVL-18976/2021	EPI_ISL_985070	OL601591	2021-01-11	B.1.1.7
hCoV-19/Nigeria/BCVL-18985/2021	EPI_ISL_985071	OL601592	2021-01-11	B.1.1.7
hCoV-19/Nigeria/BCVL-18302/2021	EPI_ISL_985095	OL601593	2021-01-07	B.1.1.7
hCoV-19/Nigeria/BCVL-18303/2021	EPI_ISL_985096	OL601594	2021-01-07	B.1.1.7
hCoV-19/Nigeria/BCVL-18308/2021	EPI_ISL_985097	OL601595	2021-01-07	B.1.1.7
hCoV-19/Nigeria/BCVL-18317/2021	EPI_ISL_985120	OL601596	2021-01-07	B.1.525
hCoV-19/Nigeria/BCVL-18420/2021	EPI_ISL_985086	OL601597	2021-01-08	B.1.1.7
hCoV-19/Nigeria/BCVL-18423/2021	EPI_ISL_985087	OL601598	2021-01-08	B.1.1.7
hCoV-19/Nigeria/BCVL-18430/2021	EPI_ISL_985088	OL601599	2021-01-08	B.1.1.7
hCoV-19/Nigeria/BCVL-18458/2021	EPI_ISL_985089	OL601600	2021-01-08	B.1.1.7
hCoV-19/Nigeria/BCVL-18475/2021	EPI_ISL_985090	OL601601	2021-01-08	B.1.1.7
hCoV-19/Nigeria/BCVL-18598/2021	EPI_ISL_985098	OL601602	2021-01-07	B.1.1.7
hCoV-19/Nigeria/BCVL-18600/2021	EPI_ISL_985121	OL601603	2021-01-07	B.1.525
hCoV-19/Nigeria/BCVL-18611/2021	EPI_ISL_985099	OL601604	2021-01-07	B.1.1.7
hCoV-19/Nigeria/BCVL-18623/2021	EPI_ISL_985122	OL601605	2021-01-07	B.1.525
hCoV-19/Nigeria/BCVL-18631/2021	EPI_ISL_985100	OL601606	2021-01-07	B.1.1.7
hCoV-19/Nigeria/BCVL-18632/2021	EPI_ISL_985101	OL601607	2021-01-07	B.1.1.7
hCoV-19/Nigeria/BCVL-18639/2021	EPI_ISL_985104	OL601608	2021-01-07	B.1.1.7
hCoV-19/Nigeria/BCVL-18798/2021	EPI_ISL_985074	OL601609	2021-01-10	B.1.1.7
hCoV-19/Nigeria/BCVL-18800/2021	EPI_ISL_985075	OL601610	2021-01-10	B.1.1.7
hCoV-19/Nigeria/BCVL-18820/2021	EPI_ISL_985076	OL601611	2021-01-10	B.1.1.7
hCoV-19/Nigeria/BCVL-18821/2021	EPI_ISL_985077	OL601612	2021-01-10	B.1.1.7
hCoV-19/Nigeria/BCVL-18828/2021	EPI_ISL_985112	OL601613	2021-01-10	B.1.525
hCoV-19/Nigeria/BCVL-18839/2021	EPI_ISL_985113	OL601614	2021-01-10	B.1.525
hCoV-19/Nigeria/BCVL-18949/2021	EPI_ISL_985078	OL601615	2021-01-10	B.1.1.7
hCoV-19/Nigeria/BCVL-19702/2021	EPI_ISL_985108	OL601616	2021-01-14	B.1.525
hCoV-19/Nigeria/BCVL-19703/2021	EPI_ISL_985060	OL601617	2021-01-14	B.1.1.7
hCoV-19/Nigeria/BCVL-19704/2021	EPI_ISL_985126	OL601618	2021-01-14	B.1
hCoV-19/Nigeria/BCVL-19706/2021	EPI_ISL_985109	OL601619	2021-01-14	B.1.525
hCoV-19/Nigeria/BCVL-19707/2021	EPI_ISL_985110	OL601620	2021-01-14	B.1.525
hCoV-19/Nigeria/BCVL-19253/2021	EPI_ISL_985061	OL601621	2021-01-14	B.1.1.7
hCoV-19/Nigeria/BCVL-19053/2021	EPI_ISL_985072	OL601622	2021-01-11	B.1.1.7
hCoV-19/Nigeria/BCVL-3259/2020	EPI_ISL_4026291	OL601623	2020-07-15	B.1.1
hCoV-19/Nigeria/BCVL-3284/2020	EPI_ISL_4026292	OL601624	2020-07-15	B.1.160
hCoV-19/Nigeria/BCVL-3305/2020	EPI_ISL_4026293	OL601625	2020-07-15	B.1
hCoV-19/Nigeria/BCVL-3310/2020	EPI_ISL_4026294	OL601626	2020-07-15	B.1.1
hCoV-19/Nigeria/BCVL-3330/2020	EPI_ISL_4026295	OL601627	2020-07-15	B.1.1.71
hCoV-19/Nigeria/BCVL-3338/2020	EPI_ISL_4026296	OL601628	2020-07-15	B.1
hCoV-19/Nigeria/BCVL-3399/2020	EPI_ISL_4026297	OL601629	2020-07-16	B.1.1
hCoV-19/Nigeria/BCVL-3433/2020	EPI_ISL_4026298	OL601630	2020-07-16	B.1.1.487
hCoV-19/Nigeria/BCVL-3475/2020	EPI_ISL_4026299	OL601631	2020-07-16	B.1.1.200
hCoV-19/Nigeria/BCVL-3525/2020	EPI_ISL_4026300	OL601632	2020-07-17	B.1.1
hCoV-19/Nigeria/BCVL-3531/2020	EPI_ISL_4026301	OL601633	2020-07-17	B.1.1
hCoV-19/Nigeria/BCVL-3533/2020	EPI_ISL_4026302	OL601634	2020-07-17	B.1.1
hCoV-19/Nigeria/BCVL-3542/2020	EPI_ISL_4026303	OL601635	2020-07-17	B.1.1
hCoV-19/Nigeria/BCVL-3555/2020	EPI_ISL_4026304	OL601636	2020-07-17	B.1.1.71
hCoV-19/Nigeria/BCVL-3582/2020	EPI_ISL_4026305	OL601637	2020-07-17	B.1.336
hCoV-19/Nigeria/BCVL-3584/2020	EPI_ISL_4026306	OL601638	2020-07-17	B.1.336
hCoV-19/Nigeria/BCVL-3601/2020	EPI_ISL_4026307	OL601639	2020-07-17	B.1.1.487
hCoV-19/Nigeria/BCVL-3625/2020	EPI_ISL_4026308	OL601640	2020-07-17	B.1.1
hCoV-19/Nigeria/BCVL-3632/2020	EPI_ISL_4026309	OL601641	2020-07-17	B.1.1
hCoV-19/Nigeria/BCVL-3645/2020	EPI_ISL_4026310	OL601642	2020-07-17	B.1.1
hCoV-19/Nigeria/BCVL-3681/2020	EPI_ISL_4026311	OL601643	2020-07-17	B.1.1
hCoV-19/Nigeria/BCVL-3683/2020	EPI_ISL_4026312	OL601644	2020-07-17	B.1.1
hCoV-19/Nigeria/BCVL-3688/2020	EPI_ISL_4026313	OL601645	2020-07-17	B.1.1
hCoV-19/Nigeria/BCVL-20786/2021	EPI_ISL_4026314	OL601646	2021-01-16	B.1.1.7
hCoV-19/Nigeria/BCVL-20799/2021	EPI_ISL_4026315	OL601647	2021-01-16	B.1.525
hCoV-19/Nigeria/BCVL-20806/2021	EPI_ISL_4026316	OL601648	2021-01-16	A
hCoV-19/Nigeria/BCVL-20820/2021	EPI_ISL_4026317	OL601649	2021-01-16	A
hCoV-19/Nigeria/BCVL-20821/2021	EPI_ISL_4026318	OL601650	2021-01-16	B.1.1.7
hCoV-19/Nigeria/BCVL-20823/2021	EPI_ISL_4026319	OL601651	2021-01-16	B.1.1.7
hCoV-19/Nigeria/BCVL-20839/2021	EPI_ISL_4026320	OL601652	2021-01-16	B.1.1
hCoV-19/Nigeria/BCVL-20906/2021	EPI_ISL_4026321	OL601653	2021-01-19	B.1.525
hCoV-19/Nigeria/BCVL-21182/2021	EPI_ISL_4026322	OL601654	2021-01-22	AZ.1
hCoV-19/Nigeria/BCVL-21184/2021	EPI_ISL_4026323	OL601655	2021-01-22	B.1.1.7
hCoV-19/Nigeria/BCVL-21226/2021	EPI_ISL_4026324	OL601656	2021-01-22	B.1.525
hCoV-19/Nigeria/BCVL-21232/2021	EPI_ISL_4026325	OL601657	2021-01-25	B.1.1.318
hCoV-19/Nigeria/BCVL-21253/2021	EPI_ISL_4026326	OL601658	2021-01-25	L.3
hCoV-19/Nigeria/BCVL-21272/2021	EPI_ISL_4026327	OL601659	2021-01-25	B.1.1.7
hCoV-19/Nigeria/BCVL-21278/2021	EPI_ISL_4026328	OL601660	2021-01-25	B.1.525
hCoV-19/Nigeria/BCVL-21319/2021	EPI_ISL_4026329	OL601661	2021-01-25	B.1.1.7
hCoV-19/Nigeria/BCVL-21324/2021	EPI_ISL_4026330	OL601662	2021-01-25	B.1.1.7
hCoV-19/Nigeria/BCVL-21402/2021	EPI_ISL_4026331	OL601663	2021-01-25	L.3
hCoV-19/Nigeria/BCVL-21408/2021	EPI_ISL_4026332	OL601664	2021-01-25	B.1.1.7
hCoV-19/Nigeria/BCVL-21412/2021	EPI_ISL_4026333	OL601665	2021-01-25	B.1.1.7
hCoV-19/Nigeria/BCVL-21415/2021	EPI_ISL_4026334	OL601666	2021-01-25	B.1.525
hCoV-19/Nigeria/BCVL-21421/2021	EPI_ISL_4026335	OL601667	2021-01-26	B.1.1.7
hCoV-19/Nigeria/BCVL-21432/2021	EPI_ISL_4026336	OL601668	2021-01-26	B.1.1.7
hCoV-19/Nigeria/BCVL-21434/2021	EPI_ISL_4026337	OL601669	2021-01-26	B.1.1.7
hCoV-19/Nigeria/BCVL-21604/2021	EPI_ISL_4026338	OL601670	2021-01-26	L.3
hCoV-19/Nigeria/BCVL-21614/2021	EPI_ISL_4026339	OL601671	2021-01-26	B.1.1
hCoV-19/Nigeria/BCVL-21616/2021	EPI_ISL_4026340	OL601672	2021-01-26	B.1.1.7
hCoV-19/Nigeria/BCVL-21621/2021	EPI_ISL_4026341	OL601673	2021-01-26	B.1.1.7
hCoV-19/Nigeria/BCVL-21624/2021	EPI_ISL_4026342	OL601674	2021-01-26	L.3
hCoV-19/Nigeria/BCVL-21628/2021	EPI_ISL_4026343	OL601675	2021-01-26	B.1.1.7
hCoV-19/Nigeria/BCVL-21632/2021	EPI_ISL_4026344	OL601676	2021-01-26	B.1.525
hCoV-19/Nigeria/BCVL-21928/2021	EPI_ISL_4026345	OL601677	2021-01-26	L.3
hCoV-19/Nigeria/BCVL-21937/2021	EPI_ISL_4026346	OL601678	2021-01-26	B.1.1.7
hCoV-19/Nigeria/BCVL-21954/2021	EPI_ISL_4026347	OL601679	2021-01-26	B.1.525
hCoV-19/Nigeria/BCVL-21956/2021	EPI_ISL_4026348	OL601680	2021-01-26	B.1.525
hCoV-19/Nigeria/BCVL-21958/2021	EPI_ISL_4026349	OL601681	2021-01-26	B.1.525
hCoV-19/Nigeria/BCVL-21969/2021	EPI_ISL_4026350	OL601682	2021-01-26	B.1.1.7
hCoV-19/Nigeria/BCVL-21978/2021	EPI_ISL_4026351	OL601683	2021-01-26	B.1.1.7
hCoV-19/Nigeria/BCVL-21994/2021	EPI_ISL_4026352	OL601684	2021-01-26	B.1.525
hCoV-19/Nigeria/BCVL-21999/2021	EPI_ISL_4026353	OL601685	2021-01-26	B.1.1.7
hCoV-19/Nigeria/BCVL-22021/2021	EPI_ISL_4026354	OL601686	2021-01-28	B.1.1.7
hCoV-19/Nigeria/BCVL-22024/2021	EPI_ISL_4026355	OL601687	2021-01-28	B.1.1.318
hCoV-19/Nigeria/BCVL-22040/2021	EPI_ISL_4026356	OL601688	2021-01-28	B.1.1.318
hCoV-19/Nigeria/BCVL-22041/2021	EPI_ISL_4026357	OL601689	2021-01-28	B.1.525
hCoV-19/Nigeria/BCVL-22042/2021	EPI_ISL_4026358	OL601690	2021-01-28	B.1.525
hCoV-19/Nigeria/BCVL-22061/2021	EPI_ISL_4026359	OL601691	2021-01-28	B.1.1.7
hCoV-19/Nigeria/BCVL-22071/2021	EPI_ISL_4026360	OL601692	2021-01-28	B.1.1.7
hCoV-19/Nigeria/BCVL-22072/2021	EPI_ISL_4026361	OL601693	2021-01-28	B.1.1.7
hCoV-19/Nigeria/BCVL-22075/2021	EPI_ISL_4026362	OL601694	2021-01-28	B.1.1.318
hCoV-19/Nigeria/BCVL-22079/2021	EPI_ISL_4026363	OL601695	2021-01-28	B.1.1.7
hCoV-19/Nigeria/BCVL-22086/2021	EPI_ISL_4026364	OL601696	2021-01-28	B.1.1.7
hCoV-19/Nigeria/BCVL-22088/2021	EPI_ISL_4026365	OL601697	2021-01-28	B.1.1.7
hCoV-19/Nigeria/BCVL-22106/2021	EPI_ISL_4026366	OL601698	2021-01-28	B.1.525
hCoV-19/Nigeria/BCVL-22111/2021	EPI_ISL_4026367	OL601699	2021-01-28	B.1.1.7
hCoV-19/Nigeria/BCVL-22117/2021	EPI_ISL_4026368	OL601700	2021-01-28	B.1.1.7
hCoV-19/Nigeria/BCVL-22119/2021	EPI_ISL_4026369	OL601701	2021-01-28	B.1.1.7
hCoV-19/Nigeria/BCVL-22120/2021	EPI_ISL_4026370	OL601702	2021-01-28	B.1.1.7
hCoV-19/Nigeria/BCVL-22137/2021	EPI_ISL_4026371	OL601703	2021-01-28	B.1.1.7
hCoV-19/Nigeria/BCVL-22145/2021	EPI_ISL_4026372	OL601704	2021-01-28	B.1.1.7
hCoV-19/Nigeria/BCVL-22146/2021	EPI_ISL_4026373	OL601705	2021-01-28	B.1.1.7
hCoV-19/Nigeria/BCVL-22273/2021	EPI_ISL_4026374	OL601706	2021-01-28	B.1.525
hCoV-19/Nigeria/BCVL-22279/2021	EPI_ISL_4026375	OL601707	2021-01-28	B.1.525
hCoV-19/Nigeria/BCVL-22306/2021	EPI_ISL_4026376	OL601708	2021-02-02	R.1
hCoV-19/Nigeria/BCVL-22314/2021	EPI_ISL_4026377	OL601709	2021-02-02	B.1.1.7
hCoV-19/Nigeria/BCVL-22316/2021	EPI_ISL_4026378	OL601710	2021-02-02	B.1.1.7
hCoV-19/Nigeria/BCVL-22320/2021	EPI_ISL_4026379	OL601711	2021-02-02	B.1.525
hCoV-19/Nigeria/BCVL-22323/2021	EPI_ISL_4026380	OL601712	2021-02-02	B.1.525
hCoV-19/Nigeria/BCVL-22331/2021	EPI_ISL_4026381	OL601713	2021-02-02	B.1.525
hCoV-19/Nigeria/BCVL-22355/2021	EPI_ISL_4026382	OL601714	2021-02-02	B.1.1.7
hCoV-19/Nigeria/BCVL-22359/2021	EPI_ISL_4026383	OL601715	2021-02-02	B.1.525
hCoV-19/Nigeria/BCVL-22363/2021	EPI_ISL_4026384	OL601716	2021-02-02	B.1.1.7
hCoV-19/Nigeria/BCVL-22366/2021	EPI_ISL_4026385	OL601717	2021-02-02	B.1.1.7
hCoV-19/Nigeria/BCVL-22367/2021	EPI_ISL_4026386	OL601718	2021-02-02	B.1.525
hCoV-19/Nigeria/BCVL-22368/2021	EPI_ISL_4026387	OL601719	2021-02-02	B.1.525
hCoV-19/Nigeria/BCVL-22369/2021	EPI_ISL_4026388	OL601720	2021-02-02	B.1.525
hCoV-19/Nigeria/BCVL-22370/2021	EPI_ISL_4026389	OL601721	2021-02-02	B.1.525
hCoV-19/Nigeria/BCVL-22371/2021	EPI_ISL_4026390	OL601722	2021-02-02	B.1.525
hCoV-19/Nigeria/BCVL-22372/2021	EPI_ISL_4026391	OL601723	2021-02-02	B.1.1.7
hCoV-19/Nigeria/BCVL-22373/2021	EPI_ISL_4026392	OL601724	2021-02-02	B.1.1.7
hCoV-19/Nigeria/BCVL-22374/2021	EPI_ISL_4026393	OL601725	2021-02-02	B.1.1.7
hCoV-19/Nigeria/BCVL-22772/2021	EPI_ISL_4026394	OL601726	2021-02-03	B.1.525
hCoV-19/Nigeria/BCVL-22773/2021	EPI_ISL_4026395	OL601727	2021-02-03	B.1.525
hCoV-19/Nigeria/BCVL-22777/2021	EPI_ISL_4026396	OL601728	2021-02-03	B.1.1.7
hCoV-19/Nigeria/BCVL-22786/2021	EPI_ISL_4026397	OL601729	2021-02-03	B.1.525
hCoV-19/Nigeria/BCVL-22793/2021	EPI_ISL_4026398	OL601730	2021-02-03	B.1.1.7
hCoV-19/Nigeria/BCVL-22850/2021	EPI_ISL_4026399	OL601731	2021-02-05	B.1.525
hCoV-19/Nigeria/BCVL-22853/2021	EPI_ISL_4026400	OL601732	2021-02-05	B.1.1.7
hCoV-19/Nigeria/BCVL-22856/2021	EPI_ISL_4026401	OL601733	2021-02-05	B.1.1.7
hCoV-19/Nigeria/BCVL-22857/2021	EPI_ISL_4026402	OL601734	2021-02-05	B.1.1.7
hCoV-19/Nigeria/BCVL-22873/2021	EPI_ISL_4026403	OL601735	2021-02-05	B.1.525
hCoV-19/Nigeria/BCVL-22879/2021	EPI_ISL_4026404	OL601736	2021-02-05	B.1.525
hCoV-19/Nigeria/BCVL-22888/2021	EPI_ISL_4026405	OL601737	2021-02-05	B.1.1.7
hCoV-19/Nigeria/BCVL-22923/2021	EPI_ISL_4026406	OL601738	2021-02-05	B.1.525
hCoV-19/Nigeria/BCVL-22932/2021	EPI_ISL_4026407	OL601739	2021-02-05	B.1.525
hCoV-19/Nigeria/BCVL-22935/2021	EPI_ISL_4026408	OL601740	2021-02-05	B.1.1.7
hCoV-19/Nigeria/BCVL-22939/2021	EPI_ISL_4026409	OL601741	2021-02-05	B.1.525
hCoV-19/Nigeria/BCVL-22964/2021	EPI_ISL_4026410	OL601742	2021-02-05	L.3
hCoV-19/Nigeria/BCVL-22982/2021	EPI_ISL_4026411	OL601743	2021-02-05	B.1.525
hCoV-19/Nigeria/BCVL-22989/2021	EPI_ISL_4026412	OL601744	2021-02-05	B.1.1.7
hCoV-19/Nigeria/BCVL-22991/2021	EPI_ISL_4026413	OL601745	2021-02-05	B.1.1.7
hCoV-19/Nigeria/BCVL-22998/2021	EPI_ISL_4026414	OL601746	2021-02-05	B.1.1.7
hCoV-19/Nigeria/BCVL-22999/2021	EPI_ISL_4026415	OL601747	2021-02-05	B.1.1.7
hCoV-19/Nigeria/BCVL-23000/2021	EPI_ISL_4026416	OL601748	2021-02-05	B.1.1.7
hCoV-19/Nigeria/BCVL-23001/2021	EPI_ISL_4026417	OL601749	2021-02-05	B.1.1.7
hCoV-19/Nigeria/BCVL-23011/2021	EPI_ISL_4026418	OL601750	2021-02-05	B.1.525
hCoV-19/Nigeria/BCVL-23020/2021	EPI_ISL_4026419	OL601751	2021-02-05	B.1.1.7
hCoV-19/Nigeria/BCVL-23041/2021	EPI_ISL_4026420	OL601752	2021-02-05	B.1.1.318
hCoV-19/Nigeria/BCVL-23078/2021	EPI_ISL_4026421	OL601753	2021-02-07	B.1.1.7
hCoV-19/Nigeria/BCVL-23079/2021	EPI_ISL_4026422	OL601754	2021-02-07	B.1.1.7
hCoV-19/Nigeria/BCVL-23086/2021	EPI_ISL_4026423	OL601755	2021-02-07	B.1.1.318
hCoV-19/Nigeria/BCVL-23101/2021	EPI_ISL_4026424	OL601756	2021-02-08	B.1.1
hCoV-19/Nigeria/BCVL-23106/2021	EPI_ISL_4026425	OL601757	2021-02-08	B.1.1.7
hCoV-19/Nigeria/BCVL-23119/2021	EPI_ISL_4026426	OL601758	2021-02-08	B.1.525
hCoV-19/Nigeria/BCVL-23125/2021	EPI_ISL_4026427	OL601759	2021-02-08	B.1.1.7
hCoV-19/Nigeria/BCVL-23126/2021	EPI_ISL_4026428	OL601760	2021-02-08	B.1.1.7
hCoV-19/Nigeria/BCVL-23127/2021	EPI_ISL_4026429	OL601761	2021-02-08	B.1.525
hCoV-19/Nigeria/BCVL-23128/2021	EPI_ISL_4026430	OL601762	2021-02-08	B.1.525
hCoV-19/Nigeria/BCVL-23131/2021	EPI_ISL_4026431	OL601763	2021-02-08	B.1.1.7
hCoV-19/Nigeria/BCVL-23132/2021	EPI_ISL_4026432	OL601764	2021-02-08	B.1.1.7
hCoV-19/Nigeria/BCVL-23145/2021	EPI_ISL_4026433	OL601765	2021-02-08	B.1.525
hCoV-19/Nigeria/BCVL-23151/2021	EPI_ISL_4026434	OL601766	2021-02-08	B.1
hCoV-19/Nigeria/BCVL-23153/2021	EPI_ISL_4026435	OL601767	2021-02-08	B.1.525
hCoV-19/Nigeria/BCVL-23154/2021	EPI_ISL_4026436	OL601768	2021-02-08	B.1.1.7
hCoV-19/Nigeria/BCVL-23155/2021	EPI_ISL_4026437	OL601769	2021-02-08	B.1.1.7
hCoV-19/Nigeria/BCVL-23158/2021	EPI_ISL_4026438	OL601770	2021-02-08	B.1.525
hCoV-19/Nigeria/BCVL-23160/2021	EPI_ISL_4026439	OL601771	2021-02-08	B.1.525
hCoV-19/Nigeria/BCVL-23162/2021	EPI_ISL_4026440	OL601772	2021-02-08	B.1.1.7
hCoV-19/Nigeria/BCVL-23164/2021	EPI_ISL_4026441	OL601773	2021-02-08	B.1.1.7
hCoV-19/Nigeria/BCVL-23197/2021	EPI_ISL_4026442	OL601774	2021-02-08	B.1.1.318
hCoV-19/Nigeria/BCVL-23200/2021	EPI_ISL_4026443	OL601775	2021-02-02	B.1.1.7
hCoV-19/Nigeria/BCVL-23217/2021	EPI_ISL_4026444	OL601776	2021-02-02	B.1.525
hCoV-19/Nigeria/BCVL-23218/2021	EPI_ISL_4026445	OL601777	2021-02-02	B.1.525
hCoV-19/Nigeria/BCVL-23295/2021	EPI_ISL_4026446	OL601778	2021-02-08	B.1.525
hCoV-19/Nigeria/BCVL-23298/2021	EPI_ISL_4026447	OL601779	2021-02-08	B.1.1.7
hCoV-19/Nigeria/BCVL-23310/2021	EPI_ISL_4026448	OL601780	2021-02-08	B.1.525
hCoV-19/Nigeria/BCVL-23315/2021	EPI_ISL_4026449	OL601781	2021-02-08	B.1.525
hCoV-19/Nigeria/BCVL-23316/2021	EPI_ISL_4026450	OL601782	2021-02-08	B.1.525
hCoV-19/Nigeria/BCVL-23332/2021	EPI_ISL_4026451	OL601783	2021-02-08	B.1.1.7
hCoV-19/Nigeria/BCVL-23349/2021	EPI_ISL_4026452	OL601784	2021-02-08	B.1.525
hCoV-19/Nigeria/BCVL-23351/2021	EPI_ISL_4026453	OL601785	2021-02-08	B.1.525
hCoV-19/Nigeria/BCVL-23352/2021	EPI_ISL_4026454	OL601786	2021-02-08	B.1.1.7
hCoV-19/Nigeria/BCVL-23361/2021	EPI_ISL_4026455	OL601787	2021-02-08	B.1.525
hCoV-19/Nigeria/BCVL-23390/2021	EPI_ISL_4026456	OL601788	2021-02-08	B.1.525
hCoV-19/Nigeria/BCVL-23417/2021	EPI_ISL_4026457	OL601789	2021-02-08	B.1.525
hCoV-19/Nigeria/BCVL-23422/2021	EPI_ISL_4026458	OL601790	2021-02-08	B.1.525
hCoV-19/Nigeria/BCVL-23438/2021	EPI_ISL_4026459	OL601791	2021-02-09	B.1.1.7
hCoV-19/Nigeria/BCVL-23445/2021	EPI_ISL_4026460	OL601792	2021-02-09	B.1.1.7
hCoV-19/Nigeria/BCVL-23446/2021	EPI_ISL_4026461	OL601793	2021-02-09	AZ.1
hCoV-19/Nigeria/BCVL-23447/2021	EPI_ISL_4026462	OL601794	2021-02-09	B.1.1.7
hCoV-19/Nigeria/BCVL-23448/2021	EPI_ISL_4026463	OL601795	2021-02-09	B.1.525
hCoV-19/Nigeria/BCVL-23449/2021	EPI_ISL_4026464	OL601796	2021-02-09	B.1.525
hCoV-19/Nigeria/BCVL-23453/2021	EPI_ISL_4026465	OL601797	2021-02-09	B.1.1.7
hCoV-19/Nigeria/BCVL-23458/2021	EPI_ISL_4026466	OL601798	2021-02-09	B.1.1.7
hCoV-19/Nigeria/BCVL-23625/2021	EPI_ISL_4026467	OL601799	2021-02-11	B.1.1.318
hCoV-19/Nigeria/BCVL-23627/2021	EPI_ISL_4026468	OL601800	2021-02-11	B.1.1.7
hCoV-19/Nigeria/BCVL-23629/2021	EPI_ISL_4026469	OL601801	2021-02-11	A.27
hCoV-19/Nigeria/BCVL-23633/2021	EPI_ISL_4026470	OL601802	2021-02-11	B.1.1.7
hCoV-19/Nigeria/BCVL-23636/2021	EPI_ISL_4026471	OL601803	2021-02-11	B.1.525
hCoV-19/Nigeria/BCVL-23650/2021	EPI_ISL_4026472	OL601804	2021-02-11	B.1.525
hCoV-19/Nigeria/BCVL-23738/2021	EPI_ISL_4026473	OL601805	2021-02-12	B.1.525
hCoV-19/Nigeria/BCVL-23740/2021	EPI_ISL_4026474	OL601806	2021-02-12	B.1.1.7
hCoV-19/Nigeria/BCVL-23791/2021	EPI_ISL_4026475	OL601807	2021-02-12	B.1.525
hCoV-19/Nigeria/BCVL-23798/2021	EPI_ISL_4026476	OL601808	2021-02-12	B.1.1.318
hCoV-19/Nigeria/BCVL-23924/2021	EPI_ISL_4026477	OL601809	2021-02-14	B.1.525
hCoV-19/Nigeria/BCVL-23929/2021	EPI_ISL_4026478	OL601810	2021-02-14	B.1.525
hCoV-19/Nigeria/BCVL-23930/2021	EPI_ISL_4026479	OL601811	2021-02-14	B.1.1.7
hCoV-19/Nigeria/BCVL-23943/2021	EPI_ISL_4026480	OL601812	2021-02-14	B.1.1.7
hCoV-19/Nigeria/BCVL-23944/2021	EPI_ISL_4026481	OL601813	2021-02-14	B.1.525
hCoV-19/Nigeria/BCVL-23951/2021	EPI_ISL_4026482	OL601814	2021-02-14	B.1.1.7
hCoV-19/Nigeria/BCVL-23952/2021	EPI_ISL_4026483	OL601815	2021-02-14	B.1.525
hCoV-19/Nigeria/BCVL-23962/2021	EPI_ISL_4026484	OL601816	2021-02-14	B.1.525
hCoV-19/Nigeria/BCVL-23975/2021	EPI_ISL_4026485	OL601817	2021-02-14	B.1.525
hCoV-19/Nigeria/BCVL-23999/2021	EPI_ISL_4026486	OL601818	2021-02-14	B.1.525
hCoV-19/Nigeria/BCVL-24076/2021	EPI_ISL_4026487	OL601819	2021-02-16	B.1.525
hCoV-19/Nigeria/BCVL-24078/2021	EPI_ISL_4026488	OL601820	2021-02-16	B.1.1.318
hCoV-19/Nigeria/BCVL-24151/2021	EPI_ISL_4026489	OL601821	2021-02-18	B.1.1.318
hCoV-19/Nigeria/BCVL-24153/2021	EPI_ISL_4026490	OL601822	2021-02-18	B.1.525
hCoV-19/Nigeria/BCVL-24208/2021	EPI_ISL_4026491	OL601823	2021-02-18	B.1.1.7
hCoV-19/Nigeria/BCVL-24209/2021	EPI_ISL_4026492	OL601824	2021-02-18	B.1.1.7
hCoV-19/Nigeria/BCVL-24223/2021	EPI_ISL_4026493	OL601825	2021-02-18	B.1.1.7
hCoV-19/Nigeria/BCVL-24264/2021	EPI_ISL_4026494	OL601826	2021-02-19	B.1.1.7
hCoV-19/Nigeria/BCVL-24320/2021	EPI_ISL_4026495	OL601827	2021-02-22	B.1.1.318
hCoV-19/Nigeria/BCVL-24361/2021	EPI_ISL_4026496	OL601828	2021-02-22	B.1.1.7
hCoV-19/Nigeria/BCVL-24383/2021	EPI_ISL_4026497	OL601829	2021-02-22	B.1.1.7
hCoV-19/Nigeria/BCVL-24385/2021	EPI_ISL_4026498	OL601830	2021-02-22	B.1.525
hCoV-19/Nigeria/BCVL-24417/2021	EPI_ISL_4026499	OL601831	2021-02-23	B.1.1.7
hCoV-19/Nigeria/BCVL-24423/2021	EPI_ISL_4026500	OL601832	2021-02-23	B.1.525
hCoV-19/Nigeria/BCVL-24455/2021	EPI_ISL_4026501	OL601833	2021-02-24	B.1.525
hCoV-19/Nigeria/BCVL-24505/2021	EPI_ISL_4026502	OL601834	2021-02-25	B.1.525
hCoV-19/Nigeria/BCVL-24573/2021	EPI_ISL_4026503	OL601835	2021-02-26	B.1.525
hCoV-19/Nigeria/BCVL-24574/2021	EPI_ISL_4026504	OL601836	2021-02-26	B.1.1.318
hCoV-19/Nigeria/BCVL-24590/2021	EPI_ISL_4026505	OL601837	2021-02-27	B.1.1.7
hCoV-19/Nigeria/BCVL-24599/2021	EPI_ISL_4026506	OL601838	2021-02-28	B.1.1.7
hCoV-19/Nigeria/BCVL-24600/2021	EPI_ISL_4026507	OL601839	2021-02-28	B.1.1.7
hCoV-19/Nigeria/BCVL-24601/2021	EPI_ISL_4026508	OL601840	2021-02-28	B.1.1.7
hCoV-19/Nigeria/BCVL-24604/2021	EPI_ISL_4026509	OL601841	2021-02-28	B.1.1.7
hCoV-19/Nigeria/BCVL-24606/2021	EPI_ISL_4026510	OL601842	2021-02-28	B.1.1.7
hCoV-19/Nigeria/BCVL-24668/2021	EPI_ISL_4026511	OL601843	2021-03-01	B.1.1.7
hCoV-19/Nigeria/BCVL-24671/2021	EPI_ISL_4026512	OL601844	2021-03-01	B.1.525
hCoV-19/Nigeria/BCVL-24703/2021	EPI_ISL_4026513	OL601845	2021-03-02	B.1.525
hCoV-19/Nigeria/BCVL-24746/2021	EPI_ISL_4026514	OL601846	2021-03-04	B.1.525
hCoV-19/Nigeria/BCVL-24772/2021	EPI_ISL_4026515	OL601847	2021-03-04	B.1.1.7
hCoV-19/Nigeria/BCVL-24854/2021	EPI_ISL_4026516	OL601848	2021-03-06	B.1.1.318
hCoV-19/Nigeria/BCVL-24860/2021	EPI_ISL_4026517	OL601849	2021-03-07	B.1.1.318
hCoV-19/Nigeria/BCVL-24900/2021	EPI_ISL_4026518	OL601850	2021-03-08	B.1.525
hCoV-19/Nigeria/BCVL-24951/2021	EPI_ISL_4026519	OL601851	2021-03-10	B.1.525
hCoV-19/Nigeria/BCVL-24969/2021	EPI_ISL_4026520	OL601852	2021-03-12	B.1.1.318
hCoV-19/Nigeria/BCVL-24974/2021	EPI_ISL_4026521	OL601853	2021-03-12	B.1.1.7
hCoV-19/Nigeria/BCVL-25143/2021	EPI_ISL_4026522	OL601854	2021-03-18	B.1.525
hCoV-19/Nigeria/BCVL-25657/2021	EPI_ISL_4026523	OL601855	2021-04-14	B.1.1.318
hCoV-19/Nigeria/BCVL-25699/2021	EPI_ISL_4026524	OL601856	2021-04-19	B.1.1.7
hCoV-19/Nigeria/BCVL-25700/2021	EPI_ISL_4026525	OL601857	2021-04-19	B.1.1.318
hCoV-19/Nigeria/BCVL-26680/2021	EPI_ISL_4026526	OL601858	2021-07-29	AY.36
hCoV-19/Nigeria/BCVL-26681/2021	EPI_ISL_4026527	OL601859	2021-07-29	AY.36
hCoV-19/Nigeria/BCVL-26682/2021	EPI_ISL_4026528	OL601860	2021-07-29	AY.36
hCoV-19/Nigeria/BCVL-26683/2021	EPI_ISL_4026529	OL601861	2021-07-29	B.1.617.2
hCoV-19/Nigeria/BCVL-26684/2021	EPI_ISL_4026530	OL601862	2021-07-29	AY.4
hCoV-19/Nigeria/BCVL-26685/2021	EPI_ISL_4026531	OL601863	2021-07-29	AY.36
hCoV-19/Nigeria/BCVL-26686/2021	EPI_ISL_4026532	OL601864	2021-07-29	AY.36
hCoV-19/Nigeria/BCVL-26687/2021	EPI_ISL_4026533	OL601865	2021-07-29	AY.36
hCoV-19/Nigeria/BCVL-26688/2021	EPI_ISL_4026534	OL601866	2021-07-29	AY.36
hCoV-19/Nigeria/BCVL-26689/2021	EPI_ISL_4026535	OL601867	2021-07-29	AY.36
hCoV-19/Nigeria/BCVL-26690/2021	EPI_ISL_4026536	OL601868	2021-07-29	AY.36
hCoV-19/Nigeria/BCVL-26691/2021	EPI_ISL_4026537	OL601869	2021-07-29	AY.36
hCoV-19/Nigeria/BCVL-26692/2021	EPI_ISL_4026538	OL601870	2021-07-29	AY.4
hCoV-19/Nigeria/BCVL-26694/2021	EPI_ISL_4026539	OL601871	2021-07-29	AY.36
hCoV-19/Nigeria/BCVL-26695/2021	EPI_ISL_4026540	OL601872	2021-07-29	AY.36
hCoV-19/Nigeria/BCVL-26829/2021	EPI_ISL_4026541	OL601873	2021-07-31	AY.36
hCoV-19/Nigeria/BCVL-26830/2021	EPI_ISL_4026542	OL601874	2021-07-31	AY.36
hCoV-19/Nigeria/BCVL-26831/2021	EPI_ISL_4026543	OL601875	2021-07-31	AY.36
hCoV-19/Nigeria/BCVL-26832/2021	EPI_ISL_4026544	OL601876	2021-07-31	AY.36
hCoV-19/Nigeria/BCVL-26834/2021	EPI_ISL_4026545	OL601877	2021-07-31	AY.36
hCoV-19/Nigeria/BCVL-26837/2021	EPI_ISL_4026546	OL601878	2021-07-31	AY.36
hCoV-19/Nigeria/BCVL-26838/2021	EPI_ISL_4026547	OL601879	2021-07-31	AY.36
hCoV-19/Nigeria/BCVL-26839/2021	EPI_ISL_4026548	OL601880	2021-07-31	B.1.617.2
hCoV-19/Nigeria/BCVL-26840/2021	EPI_ISL_4026549	OL601881	2021-07-31	AY.36
hCoV-19/Nigeria/BCVL-26847/2021	EPI_ISL_4026550	OL601882	2021-07-31	AY.36
hCoV-19/Nigeria/BCVL-26860/2021	EPI_ISL_4026551	OL601883	2021-07-31	AY.36
hCoV-19/Nigeria/BCVL-26866/2021	EPI_ISL_4026552	OL601884	2021-08-01	AY.36
hCoV-19/Nigeria/BCVL-26874/2021	EPI_ISL_4026553	OL601885	2021-08-02	AY.36
hCoV-19/Nigeria/BCVL-26901/2021	EPI_ISL_4026554	OL601886	2021-08-02	AY.36
hCoV-19/Nigeria/BCVL-26903/2021	EPI_ISL_4026555	OL601887	2021-08-02	AY.36
hCoV-19/Nigeria/BCVL-26905/2021	EPI_ISL_4026556	OL601888	2021-08-02	AY.36
hCoV-19/Nigeria/BCVL-26916/2021	EPI_ISL_4026557	OL601889	2021-08-02	AY.36
hCoV-19/Nigeria/BCVL-26924/2021	EPI_ISL_4026558	OL601890	2021-08-02	AY.36
hCoV-19/Nigeria/BCVL-26929/2021	EPI_ISL_4026559	OL601891	2021-08-02	AY.36
hCoV-19/Nigeria/BCVL-26930/2021	EPI_ISL_4026560	OL601892	2021-08-02	AY.36
hCoV-19/Nigeria/BCVL-26932/2021	EPI_ISL_4026561	OL601893	2021-08-02	AY.36
hCoV-19/Nigeria/BCVL-26948/2021	EPI_ISL_4026562	OL601894	2021-08-02	AY.36
hCoV-19/Nigeria/BCVL-26949/2021	EPI_ISL_4026563	OL601895	2021-08-02	AY.36
hCoV-19/Nigeria/BCVL-26950/2021	EPI_ISL_4026564	OL601896	2021-08-02	AY.36
hCoV-19/Nigeria/BCVL-26951/2021	EPI_ISL_4026565	OL601897	2021-08-02	AY.36
hCoV-19/Nigeria/BCVL-26952/2021	EPI_ISL_4026566	OL601898	2021-08-02	AY.36
hCoV-19/Nigeria/BCVL-26955/2021	EPI_ISL_4026567	OL601899	2021-08-02	AY.36
hCoV-19/Nigeria/BCVL-26956/2021	EPI_ISL_4026568	OL601900	2021-08-02	AY.36
hCoV-19/Nigeria/BCVL-26959/2021	EPI_ISL_4026569	OL601901	2021-08-02	AY.36
hCoV-19/Nigeria/BCVL-26961/2021	EPI_ISL_4026570	OL601902	2021-08-02	AY.36
hCoV-19/Nigeria/BCVL-26964/2021	EPI_ISL_4026571	OL601903	2021-08-02	AY.36
hCoV-19/Nigeria/BCVL-26965/2021	EPI_ISL_4026572	OL601904	2021-08-02	AY.36
hCoV-19/Nigeria/BCVL-26966/2021	EPI_ISL_4026573	OL601905	2021-08-02	AY.4
hCoV-19/Nigeria/BCVL-26967/2021	EPI_ISL_4026574	OL601906	2021-08-02	AY.36
hCoV-19/Nigeria/BCVL-26968/2021	EPI_ISL_4026575	OL601907	2021-08-02	AY.36
hCoV-19/Nigeria/BCVL-26971/2021	EPI_ISL_4026576	OL601908	2021-08-03	AY.36
hCoV-19/Nigeria/BCVL-26972/2021	EPI_ISL_4026577	OL601909	2021-08-03	AY.36
hCoV-19/Nigeria/BCVL-26974/2021	EPI_ISL_4026578	OL601910	2021-08-03	AY.4
hCoV-19/Nigeria/BCVL-26980/2021	EPI_ISL_4026579	OL601911	2021-08-03	AY.4
hCoV-19/Nigeria/BCVL-26981/2021	EPI_ISL_4026580	OL601912	2021-08-03	AY.36
hCoV-19/Nigeria/BCVL-26987/2021	EPI_ISL_4026581	OL601913	2021-08-03	AY.36
hCoV-19/Nigeria/BCVL-27000/2021	EPI_ISL_4026582	OL601914	2021-08-03	AY.36
hCoV-19/Nigeria/BCVL-27004/2021	EPI_ISL_4026583	OL601915	2021-08-03	AY.36
hCoV-19/Nigeria/BCVL-27005/2021	EPI_ISL_4026584	OL601916	2021-08-03	AY.36
hCoV-19/Nigeria/BCVL-27006/2021	EPI_ISL_4026585	OL601917	2021-08-03	AY.36
hCoV-19/Nigeria/BCVL-27013/2021	EPI_ISL_4026586	OL601918	2021-08-03	AY.36
hCoV-19/Nigeria/BCVL-27014/2021	EPI_ISL_4026587	OL601919	2021-08-03	AY.36
hCoV-19/Nigeria/BCVL-27019/2021	EPI_ISL_4026588	OL601920	2021-08-03	AY.36
hCoV-19/Nigeria/BCVL-27021/2021	EPI_ISL_4026589	OL601921	2021-08-03	AY.4
hCoV-19/Nigeria/BCVL-27023/2021	EPI_ISL_4026590	OL601922	2021-08-03	AY.4
hCoV-19/Nigeria/BCVL-26356/2021	EPI_ISL_4026591	OL601923	2021-07-26	AY.36
hCoV-19/Nigeria/BCVL-26005/2021	EPI_ISL_4026592	OL601924	2021-06-29	AY.36
hCoV-19/Nigeria/BCVL-26007/2021	EPI_ISL_4026593	OL601925	2021-06-30	AY.36
hCoV-19/Nigeria/BCVL-26962/2021	EPI_ISL_4026594	OL601926	2021-08-02	AY.36
hCoV-19/Nigeria/BCVL-20781/2021	EPI_ISL_4026595	OL601927	2021-01-16	B.1.525
hCoV-19/Mali/MAL0023/2020	EPI_ISL_4273939	OL601928	2020-12-27	B
hCoV-19/Mali/MAL0037/2021	EPI_ISL_4273941	OL601929	2021-01-05	B
hCoV-19/Mali/MAL0079/2021	EPI_ISL_4273944	OL601930	2021-04-09	B.1.525
hCoV-19/Mali/MAL0093/2021	EPI_ISL_4273945	OL601931	2021-01-29	A
hCoV-19/Mali/MAL0109/2021	EPI_ISL_4273947	OL601932	2021-08-10	AY.16
hCoV-19/Mali/MAL0110/2021	EPI_ISL_4273949	OL601933	2021-08-11	AY.34
hCoV-19/Mali/MAL0113/2021	EPI_ISL_4273952	OL601934	2021-03-31	B.1.525
hCoV-19/Mali/MAL0114/2021	EPI_ISL_4273954	OL601935	2021-03-31	B.1.525
hCoV-19/Mali/MAL0115/2021	EPI_ISL_4273956	OL601936	2021-03-31	B.1.525
hCoV-19/Mali/MAL0116/2021	EPI_ISL_4273958	OL601937	2021-04-04	B.1.525
hCoV-19/Mali/MAL0117/2021	EPI_ISL_4273960	OL601938	2021-04-04	B.1.525
hCoV-19/Mali/MAL0118/2021	EPI_ISL_4273962	OL601939	2021-03-31	B.1.525
hCoV-19/Mali/MAL0119/2021	EPI_ISL_4273964	OL601940	2021-03-30	B.1.525
hCoV-19/Mali/MAL0120/2021	EPI_ISL_4273966	OL601941	2021-03-31	B.1.525
hCoV-19/Mali/MAL0121/2021	EPI_ISL_4273969	OL601942	2021-04-04	B.1.525
hCoV-19/Mali/MAL0122/2021	EPI_ISL_4273971	OL601943	2021-04-04	B.1.525
hCoV-19/Mali/MAL0123/2021	EPI_ISL_4273973	OL601944	2021-04-04	B.1.525
hCoV-19/Mali/MAL0125/2021	EPI_ISL_4273975	OL601945	2021-04-04	B.1.525
hCoV-19/Mali/MAL0128/2021	EPI_ISL_4273978	OL601946	2021-04-04	B.1.525
hCoV-19/Mali/MAL0129/2021	EPI_ISL_4273980	OL601947	2021-04-04	B.1.525
hCoV-19/Mali/MAL0130/2021	EPI_ISL_4273982	OL601948	2021-04-05	B.1.525
hCoV-19/Mali/MAL0131/2021	EPI_ISL_4273984	OL601949	2021-04-04	B.1.525
hCoV-19/Mali/MAL0132/2021	EPI_ISL_4273986	OL601950	2021-04-04	B.1.525
hCoV-19/Mali/MAL0133/2021	EPI_ISL_4273988	OL601951	2021-04-04	B.1.525
hCoV-19/Mali/MAL0134/2021	EPI_ISL_4273990	OL601952	2021-08-30	B.1.525
hCoV-19/Mali/MAL0135/2021	EPI_ISL_4273992	OL601953	2021-04-04	B.1.525
hCoV-19/Mali/MAL0136/2021	EPI_ISL_4273995	OL601954	2021-04-04	B.1.525
hCoV-19/Mali/MAL0137/2021	EPI_ISL_4273997	OL601955	2021-04-05	None
hCoV-19/Mali/MAL0138/2021	EPI_ISL_4273999	OL601956	2021-05-05	B.1.525
hCoV-19/Mali/MAL0139/2021	EPI_ISL_4274001	OL601957	2021-07-31	B.1.525
hCoV-19/Mali/MAL0140/2021	EPI_ISL_4274003	OL601958	2021-03-20	B.1.525
hCoV-19/Mali/MAL0141/2021	EPI_ISL_4274005	OL601959	2021-07-29	B.1.525
hCoV-19/Mali/MAL0142/2021	EPI_ISL_4274007	OL601960	2021-07-31	B.1.525
hCoV-19/Mali/MAL0143/2021	EPI_ISL_4274009	OL601961	2021-07-30	B.1.525
hCoV-19/Mali/MAL0145/2021	EPI_ISL_4274011	OL601962	2021-08-02	B.1.525
hCoV-19/Mali/MAL0146/2021	EPI_ISL_4274013	OL601963	2021-07-31	B.1.1
hCoV-19/Mali/MAL0149/2021	EPI_ISL_4274015	OL601964	2021-08-01	B.1.525
