# Supplementary material for: Multiple expansions of globally uncommon SARS-CoV-2 lineages in Nigeria
Source: Nat Commun. 2022 Feb 3;13:688. doi: 10.1038/s41467-022-28317-5 (PMC8813984; doi:10.1038/s41467-022-28317-5)
Supplement: Supplementary file 4 — Supplementary Data 2 [file 41467_2022_28317_MOESM4_ESM.xlsx]

## Sheet: SuppData2
Supplementary Data 2. Accession numbers and collection dates for all GISAID sequences used in this study, and acknowledgement for authors, originating and submitting laboratories. All submitters may be contacted via https://www.gisaid.org/
Strain	GISAID Accession	Date	Originating Lab	Submitting Lab	Authors
Angola/CERI-KRISP-K012652/2021	EPI_ISL_2493040	2021-03-08	Instituto Nacional de Investiga√ß√£o em Sa√∫de	CERI, Centre for Epidemic Response and Innvoation, Stellenbosch University and KRISP, KZN Research Innovation and Sequencing Platform, UKZN.	Morais J et al
Angola/KRISP-K009683/2021	EPI_ISL_1347879	2021-01-15	Instituto Nacional de Investiga√ß√£o em Sa√∫de	KRISP, KZN Research Innovation and Sequencing Platform	Morais J et al
Angola/KRISP-K009785/2020	EPI_ISL_1347937	2020-12-11	Instituto Nacional de Investiga√ß√£o em Sa√∫de	KRISP, KZN Research Innovation and Sequencing Platform	Morais J et al
Angola/KRISP-K019390/2021	EPI_ISL_3118675	2021-04-03	AFRICA_CDC - Angola	KRISP, KZn Research Innovation and Sequencing Platform	Giandhari J et al
Aruba/AW-RIVM-28065/2021	EPI_ISL_1962944	2021-04-19	Dutch COVID-19 response team	National Institute for Public Health and the Environment (RIVM)	Adam Meijer et al
Aruba/AW-RIVM-29740/2021	EPI_ISL_1962940	2021-04-22	Dutch COVID-19 response team	National Institute for Public Health and the Environment (RIVM)	Adam Meijer et al
Australia/NSW-R0167/2021	EPI_ISL_1315070	2021-03-18	New South Wales Health Pathology Royal Prince Alfred Hospital	Microbiology RPAH	Foster et al
Australia/NSW-R0243/2021	EPI_ISL_2107444	2021-05-02	New South Wales Health Pathology Royal Prince Alfred Hospital	Microbiology RPAH	Foster et al
Australia/NSW-R0245/2021	EPI_ISL_2107446	2021-05-03	New South Wales Health Pathology Royal Prince Alfred Hospital	Microbiology RPAH	Foster et al
Australia/NSW-R0499/2021	EPI_ISL_2921618	2021-07-02	New South Wales Health Pathology Royal Prince Alfred Hospital	Microbiology RPAH	Foster et al
Australia/NSW-R0509/2021	EPI_ISL_2921622	2021-07-02	New South Wales Health Pathology Royal Prince Alfred Hospital	Microbiology RPAH	Foster et al
Australia/NSW-R0515/2021	EPI_ISL_3072004	2021-07-03	New South Wales Health Pathology Royal Prince Alfred Hospital	Microbiology RPAH	Foster et al
Australia/NSW1542/2021	EPI_ISL_1904460	2021-04-25	South Eastern Area Laboratory Services (SEALS)	NSW Health Pathology - Institute of Clinical Pathology and Medical Research; Westmead Hospital; University of Sydney	CIDM-PH et al.
Australia/NSW1584/2021	EPI_ISL_2462425	2021-05-12	South Eastern Area Laboratory Services (SEALS)	NSW Health Pathology - Institute of Clinical Pathology and Medical Research; Westmead Hospital; University of Sydney	CIDM-PH et al.
Australia/NSW1627/2021	EPI_ISL_2462434	2021-05-06	South Eastern Area Laboratory Services (SEALS)	NSW Health Pathology - Institute of Clinical Pathology and Medical Research; Westmead Hospital; University of Sydney	CIDM-PH et al.
Australia/NSW1951/2021	EPI_ISL_3007294	2021-07-09	Sydney South West Pathology Service (SSWPS) - Liverpool Hospital - NSW Health Pathology	NSW Health Pathology - Institute of Clinical Pathology and Medical Research; Westmead Hospital; University of Sydney	CIDM-PH et al.
Australia/NSW3647/2020	EPI_ISL_717711	2020-12-09	Area of Virology, Serology and Virology Division (SAViD), New South Wales Health Pathology Randwick	Virology Research Laboratory; Area of Virology, Serology and Virology Division (SAViD), New South Wales Health Pathology Randwick	Foster et al
Australia/NSW4430/2021	EPI_ISL_1494721	2021-04-03	Area of Virology, Serology and Virology Division (SAViD), New South Wales Health Pathology Randwick	Virology Research Laboratory; Area of Virology, Serology and Virology Division (SAViD), New South Wales Health Pathology Randwick	Foster et al
Australia/NT172/2021	EPI_ISL_2250204	2021-04-20	Royal Darwin Hospital Pathology	Microbiological Diagnostic Unit Public Health Laboratory (MDU-PHL)	Meumann et al
Australia/NT174/2021	EPI_ISL_2250206	2021-04-20	Royal Darwin Hospital Pathology	Microbiological Diagnostic Unit Public Health Laboratory (MDU-PHL)	Meumann et al
Australia/NT189/2021	EPI_ISL_2321160	2021-04-18	Royal Darwin Hospital Pathology	MDU-PHL	Meumann et al
Australia/QLD1500/2021	EPI_ISL_1300532	2021-01-06	Queensland Health Forensic and Scientific Services	Queensland Health Forensic and Scientific Services	Son Nguyen et al
Australia/QLD1542/2021	EPI_ISL_944748	2021-02-01	Queensland Health Forensic and Scientific Services	Queensland Health Forensic and Scientific Services	Son Nguyen et al
Australia/QLD1877/2021	EPI_ISL_2001059	2021-05-07	Queensland Health Forensic and Scientific Services	Queensland Health Forensic and Scientific Services	Son Nguyen et al
Australia/QLD1906/2021	EPI_ISL_2385971	2021-05-27	Queensland Health Forensic and Scientific Services	Queensland Health Forensic and Scientific Services	Son Nguyen et al
Australia/QLD1909/2021	EPI_ISL_2385974	2021-05-31	Queensland Health Forensic and Scientific Services	Queensland Health Forensic and Scientific Services	Son Nguyen et al
Australia/SA0772/2021	EPI_ISL_2839986	2021-06-25	SA Pathology	SA Pathology	Caitlin Selway et al
Austria/AGES_606807/2021	EPI_ISL_3020398	2021-06-27	Bezirkshauptmannschaft Oberwart Gesundheitsabteilung	AGES, Institute for Medical Microbiology and Hygiene	Kathrin Lippert et al
Austria/AGES_608373/2021	EPI_ISL_3020454	2021-07-05	Bezirkshauptmannschaft G√ºssing	AGES, Institute for Medical Microbiology and Hygiene	Kathrin Lippert et al
Austria/CeMM11059/2021	EPI_ISL_2616346	2021-06-03	Austrian Agency for Health and Food Safety (AGES)	Bergthaler laboratory, CeMM Research Center for Molecular Medicine of the Austrian Academy of Sciences	Lukas Endler et al
Austria/CeMM11155/2021	EPI_ISL_2616316	2021-05-30	Austrian Agency for Health and Food Safety (AGES)	Bergthaler laboratory, CeMM Research Center for Molecular Medicine of the Austrian Academy of Sciences	Lukas Endler et al
Austria/CeMM11867/2021	EPI_ISL_2758098	2021-06-10	Austrian Agency for Health and Food Safety (AGES)	Bergthaler laboratory, CeMM Research Center for Molecular Medicine of the Austrian Academy of Sciences	Lukas Endler et al
Austria/CeMM11953/2021	EPI_ISL_2758175	2021-06-17	Austrian Agency for Health and Food Safety (AGES)	Bergthaler laboratory, CeMM Research Center for Molecular Medicine of the Austrian Academy of Sciences	Lukas Endler et al
Austria/CeMM12029/2021	EPI_ISL_2887422	2021-06-17	Austrian Agency for Health and Food Safety (AGES)	Bergthaler laboratory, CeMM Research Center for Molecular Medicine of the Austrian Academy of Sciences	Lukas Endler et al
Austria/CeMM12108/2021	EPI_ISL_2887486	2021-06-17	Austrian Agency for Health and Food Safety (AGES)	Bergthaler laboratory, CeMM Research Center for Molecular Medicine of the Austrian Academy of Sciences	Lukas Endler et al
Austria/CeMM13071/2021	EPI_ISL_3123232	2021-07-09	Austrian Agency for Health and Food Safety (AGES)	Bergthaler laboratory, CeMM Research Center for Molecular Medicine of the Austrian Academy of Sciences	Lukas Endler et al
Austria/CeMM13166/2021	EPI_ISL_3123305	2021-07-11	Austrian Agency for Health and Food Safety (AGES)	Bergthaler laboratory, CeMM Research Center for Molecular Medicine of the Austrian Academy of Sciences	Lukas Endler et al
Austria/CeMM3077/2021	EPI_ISL_934655	2021-01-15	Department of Laboratory Medicine, Division of Clinical Virology, University of Medicine, Vienna	Bergthaler laboratory, CeMM Research Center for Molecular Medicine of the Austrian Academy of Sciences	Lukas Endler et al
Austria/CeMM3119/2021	EPI_ISL_934694	2021-01-14	Department of Laboratory Medicine, Division of Clinical Virology, University of Medicine, Vienna	Bergthaler laboratory, CeMM Research Center for Molecular Medicine of the Austrian Academy of Sciences	Lukas Endler et al
Austria/CeMM3789/2021	EPI_ISL_1117853	2021-02-05	Center for Virology, Medical University of Vienna	Bergthaler laboratory, CeMM Research Center for Molecular Medicine of the Austrian Academy of Sciences	Lukas Endler et al
Austria/CeMM5528/2021	EPI_ISL_2137054	2021-03-07	Klinikum Wels-Grieskirchen	Bergthaler laboratory, CeMM Research Center for Molecular Medicine of the Austrian Academy of Sciences	Lukas Endler et al
Austria/CeMM7829/2021	EPI_ISL_1965438	2021-04-14	HG Pharma GmbH	Bergthaler laboratory, CeMM Research Center for Molecular Medicine of the Austrian Academy of Sciences	Lukas Endler et al
Austria/CeMM8425/2021	EPI_ISL_2137225	2021-04-17	Austrian Agency for Health and Food Safety (AGES)	Bergthaler laboratory, CeMM Research Center for Molecular Medicine of the Austrian Academy of Sciences	Lukas Endler et al
Austria/CeMM8631/2021	EPI_ISL_2232788	2021-04-27	Austrian Agency for Health and Food Safety (AGES)	Bergthaler laboratory, CeMM Research Center for Molecular Medicine of the Austrian Academy of Sciences	Lukas Endler et al
Austria/KILM567/2021	EPI_ISL_2726929	2021-06-10	Lifebrain Covid Labor GmbH	Dept. of Laboratory Medicine	Harald Esterbauer et al
Bahrain/342175539/2021	EPI_ISL_2932668	2021-05-27	Communicable Disease Laboratory, Public Health Directorate	Communicable Disease Laboratory, Public Health Directorate	Alwasti et al
Bahrain/NPS-34/2021	EPI_ISL_2812563	2021-05-23	Communicable Disease Laboratory, Public Health Directorate	Communicable Disease Laboratory, Public Health Directorate	Alwasti et al
Bangladesh/BCSIR-AFIP-33/2021	EPI_ISL_1595840	2021-04-06	Armed Forces Institute of Pathology (AFIP), Dhaka Cantonment	Genomic Research Lab, BCSIR	Md. Saddam Hossain et al
Bangladesh/BCSIR-NILMRC-680/2021	EPI_ISL_1533728	2021-03-14	National Institute of Laboratory Medicine and Referral Center	Genomic Research Lab, BCSIR	Abu Sayeed Mohammad Mahmud et al
Bangladesh/CHRF-0402/2021	EPI_ISL_3071125	2021-06-19	Child Health Research Foundation	Child Health Research Foundation	CHRF Bangladesh Genomics Team et al
Bangladesh/IEDCR-OIS-236/2021	EPI_ISL_2774041	2021-06-15	Institute of Epidemiology, Disease Control and Research (IEDCR)	IEDCR-ideSHi-icddr,b	Hassan Afrad et al
Bangladesh/JUST-GC289-105_W10/2021	EPI_ISL_2348662	2021-04-10	Genome Center	Genome Center	Ovinu Kibria Islam et al
Bangladesh/icddrb-GEB-CU-65/2021	EPI_ISL_2620734	2021-05-23	Functional Genomics and Proteomics Laboratory (FGPL), Department of Genetic Engineering and Biotechnology, University of Chittagong	Virology Laboratory, International Centre for Diarrhoeal Disease Research, Bangladesh (ICDDR,B)	Dr. Mohammad Al-Forkan et al
Bangladesh/ideSHi-S-19/2021	EPI_ISL_1760649	2021-03-20	Institute of Epidemiology, Disease Control and Research (IEDCR)	Institute for Developing Science and Health Initiatives (ideSHi)	Hassan Afrad et al
Bangladesh/ideSHi-S-21/2021	EPI_ISL_1760650	2021-03-21	Institute of Epidemiology, Disease Control and Research (IEDCR)	Institute for Developing Science and Health Initiatives (ideSHi)	Hassan Afrad et al
Belarus/RRPCEM_VIS_874/2021	EPI_ISL_2032231	2021-03-22	Laboratory for HIV and opportunistic infections diagnosis The Republican Research and Practical Center for Epidemiology and Microbiology (RRPCEM)	Laboratory for HIV and opportunistic infections diagnosis The Republican Research and Practical Center for Epidemiology and Microbiology (RRPCEM)	Elena Gasich et al
Belgium/AZDelta-01457-2112R/2021	EPI_ISL_1469122	2021-03-23	AZDelta	AZDelta	Geert Martens et al
Belgium/AZDelta-03992-2127R/2021	EPI_ISL_2921149	2021-07-08	AZDelta	AZ Delta Medical Laboratories in Roeselare, Belgium	Geert Martens et al
Belgium/AZDelta-04792-2123R/2021	EPI_ISL_2625770	2021-06-11	AZDelta	AZ Delta Medical Laboratories in Roeselare, Belgium	Geert Martens et al
Belgium/AZDelta-04854-2123R/2021	EPI_ISL_2625773	2021-06-11	AZDelta	AZ Delta Medical Laboratories in Roeselare, Belgium	Geert Martens et al
Belgium/AZDelta-05843-2128R/2021	EPI_ISL_3047439	2021-07-15	AZDelta	AZ Delta Medical Laboratories in Roeselare, Belgium	Geert Martens et al
Belgium/AZDelta-06094-2129R/2021	EPI_ISL_3120279	2021-07-22	AZDelta	AZ Delta Medical Laboratories in Roeselare, Belgium	Geert Martens et al
Belgium/AZDelta-11566-2115L/2021	EPI_ISL_1904330	2021-04-14	AZDelta	AZDelta	Geert Martens et al
Belgium/AZDelta-11804-2112R/2021	EPI_ISL_1469145	2021-03-23	AZDelta	AZDelta	Geert Martens et al
Belgium/AZDelta-13862-2113R/2021	EPI_ISL_1534725	2021-04-02	AZDelta	AZDelta	Geert Martens et al
Belgium/AZDelta-15581-2112R/2021	EPI_ISL_1469155	2021-03-23	AZDelta	AZDelta	Geert Martens et al
Belgium/AZDelta-18037-2117R/2021	EPI_ISL_3047458	2021-07-15	AZDelta	AZ Delta Medical Laboratories in Roeselare, Belgium	Geert Martens et al
Belgium/AZDelta-19365-2113R/2021	EPI_ISL_1534731	2021-04-02	AZDelta	AZDelta	Geert Martens et al
Belgium/AZDelta-19476-2116L/2021	EPI_ISL_1904435	2021-04-25	AZDelta	AZ Delta Medical Laboratories in Roeselare, Belgium	Geert Martens et al
Belgium/AZKLINA121-066857/2021	EPI_ISL_1457771	2021-03-23	AZ Klina	AZ Klina	Carl Vael - Lynsey Berckmans et al
Belgium/Aalst-OLVZ-8068408/2021	EPI_ISL_1921894	2021-04-14	OLVZ Aalst	OLVZ Aalst	Anne Vankeerberghen et al
Belgium/CHUNamur13394297/2021	EPI_ISL_2346305	2021-05-24	Plateforme de testing Namuroise	Plateforme de testing Namuroise	Lesly Nyinkeu Kemamen et al
Belgium/CHUNamur13509278/2021	EPI_ISL_3152807	2021-07-23	Plateforme de testing Namuroise	Plateforme de testing Namuroise	et al
Belgium/Jessa_11-2128-004594ZOL/2021	EPI_ISL_3039546	2021-07-15	ZOL	Jessa	Berden et al. on behalf of the Jessa_cmdLab et al
Belgium/Jessa_11-2128-004623ZOL/2021	EPI_ISL_3039561	2021-07-15	ZOL	Jessa	Berden et al. on behalf of the Jessa_cmdLab et al
Belgium/Jessa_11-2128-004639ZOL/2021	EPI_ISL_3039572	2021-07-15	ZOL	Jessa	Berden et al. on behalf of the Jessa_cmdLab et al
Belgium/Jessa_11-2129-004315LKO/2021	EPI_ISL_3098940	2021-07-22	LKO	Jessa	Berden et al. on behalf of the Jessa_cmdLab et al
Belgium/Jessa_11-2129-004581ZOL/2021	EPI_ISL_3098890	2021-07-22	ZOL	Jessa	Berden et al. on behalf of the Jessa_cmdLab et al
Belgium/Jessa_11-2130-000978ZOL/2021	EPI_ISL_3138509	2021-07-26	ZOL	Jessa	Severine Berden et al. on behalf of the Jessa_cmdLab et al
Belgium/Jessa_55-2108-000244/2021	EPI_ISL_1098886	2021-02-23	Jessa	Jessa	Cruys et al. on behalf of the Jessa_cmdLab et al
Belgium/Jessa_55-2110-000039/2021	EPI_ISL_1240189	2021-03-08	Jessa	Jessa	Cruys et al. on behalf of the Jessa_cmdLab et al
Belgium/Jessa_55-2120-001174/2021	EPI_ISL_2382904	2021-05-23	Jessa	Jessa	Raymaekers et al. on behalf of Jessa_cmdLab et al
Belgium/MBLG67396/2021	EPI_ISL_1935601	2021-04-29	Cliniques universitaires Saint-Luc	UCLouvain/IREC/MBLG	Jean Ruelle et al
Belgium/MBLG950227/2021	EPI_ISL_2427369	2021-05-29	Cliniques universitaires Saint-Luc	UCLouvain/IREC/MBLG	Jean Ruelle et al
Belgium/MBLGPF021481/2021	EPI_ISL_2966286	2021-07-07	Cliniques universitaires Saint-Luc	UCLouvain/IREC/MBLG	Jean Ruelle et al
Belgium/MBLGPF242060/2021	EPI_ISL_3089097	2021-07-15	Cliniques universitaires Saint-Luc	UCLouvain/IREC/MBLG	Jean Ruelle et al
Belgium/MBLGPF268706/2021	EPI_ISL_2778101	2021-06-24	Cliniques universitaires Saint-Luc	UCLouvain/IREC/MBLG	Jean Ruelle et al
Belgium/MBLGPF596275/2021	EPI_ISL_2885627	2021-07-02	Cliniques universitaires Saint-Luc	UCLouvain/IREC/MBLG	Jean Ruelle et al
Belgium/MBLGPF655031/2021	EPI_ISL_2626013	2021-06-12	Cliniques universitaires Saint-Luc	UCLouvain/IREC/MBLG	Jean Ruelle et al
Belgium/MBLGPF814973/2021	EPI_ISL_2626010	2021-06-12	Cliniques universitaires Saint-Luc	UCLouvain/IREC/MBLG	Jean Ruelle et al
Belgium/UGent-1019/2021	EPI_ISL_846546	2021-01-06	Lab voor klinische biologie	Lab voor klinische biologie	Hannelore Hamerlinck et al
Belgium/UGent-6627/2021	EPI_ISL_2362801	2021-05-12	Lab voor klinische biologie	Lab voor klinische biologie	Marija Janevska et al
Belgium/UGent-6680/2021	EPI_ISL_2362844	2021-05-17	Lab voor klinische biologie	Lab voor klinische biologie	Marija Janevska et al
Belgium/UGent-6800/2021	EPI_ISL_2362925	2021-05-17	Lab voor klinische biologie	Lab voor klinische biologie	Marija Janevska et al
Belgium/UGent-7236/2021	EPI_ISL_2605512	2021-06-05	Lab voor klinische biologie	Lab voor klinische biologie	Marija Janevska et al
Belgium/UGent-7318/2021	EPI_ISL_2861387	2021-06-09	Lab voor klinische biologie	Lab voor klinische biologie	Marija Janevska et al
Belgium/UGent-7481/2021	EPI_ISL_2861491	2021-06-28	Lab voor klinische biologie	Lab voor klinische biologie	Marija Janevska et al
Belgium/ULG-15231/2021	EPI_ISL_2003333	2021-04-29	Department of Clinical Microbiology	GIGA Medical Genomics	Keith Durkin et al
Belgium/ULG-15825/2021	EPI_ISL_2289014	2021-05-19	University of Li√®ge COVID-19 testing center	GIGA Medical Genomics	Keith Durkin et al
Belgium/ULG-16417/2021	EPI_ISL_2612825	2021-06-09	University of Li√®ge COVID-19 testing center	GIGA Medical Genomics	Keith Durkin et al
Belgium/ULG-17053/2021	EPI_ISL_3032239	2021-07-09	University of Li√®ge COVID-19 testing center	GIGA Medical Genomics	Keith Durkin et al
Belgium/ULG-17089/2021	EPI_ISL_3087254	2021-07-10	C.H.Bois de l'Abbaye	GIGA Medical Genomics	Keith Durkin et al
Belgium/ULG-17113/2021	EPI_ISL_3087278	2021-07-09	SYNLAB	GIGA Medical Genomics	Keith Durkin et al
Belgium/ULG-17115/2021	EPI_ISL_3087280	2021-07-09	SYNLAB	GIGA Medical Genomics	Keith Durkin et al
Belgium/UZA-UA-48229293/2021	EPI_ISL_2988370	2021-07-06	Algemeen Medisch Labo	Labo Klinische Biologie, UZA	Marie Le Mercier et al
Belgium/UZA-UA-815386210/2021	EPI_ISL_2483327	2021-06-01	CENTRUM VOOR MEDISCHE ANALYSE	Labo Klinische Biologie, UZA	Marie Le Mercier et al
Belgium/UZA-UA-CV2053346419/2021	EPI_ISL_2943015	2021-07-06	Platform BIS UZA/UAntwerpen	Labo Klinische Biologie, UZA	Marie Le Mercier et al
Belgium/UZA-UA-CV2056895205/2021	EPI_ISL_1697326	2021-04-15	Platform BIS UZA/UAntwerpen	Labo Klinische Biologie, UZA	Jasmine Coppens et al
Belgium/UZA-UA-CV2074975803/2021	EPI_ISL_1443716	2021-03-26	Platform BIS UZA/UAntwerpen	Labo Klinische Biologie, UZA	Marie Le Mercier et al
Belgium/UZA-UA-CV2083990840/2021	EPI_ISL_2714834	2021-06-20	Platform BIS UZA/UAntwerpen	Labo Klinische Biologie, UZA	Marie Le Mercier et al
Belgium/UZA-UA-CV2111793262/2021	EPI_ISL_2047654	2021-05-01	Platform BIS UZA/UAntwerpen	Labo Klinische Biologie, UZA	Jasmine Coppens et al
Belgium/UZA-UA-CV2186267640/2021	EPI_ISL_2213037	2021-05-03	Platform BIS UZA/UAntwerpen	Labo Klinische Biologie, UZA	Marie Le Mercier et al
Belgium/UZA-UA-CV2186333015/2021	EPI_ISL_2422179	2021-05-28	Platform BIS UZA/UAntwerpen	Labo Klinische Biologie, UZA	Marie Le Mercier et al
Belgium/UZA-UA-CV2202306184/2021	EPI_ISL_2134711	2021-05-09	Platform BIS UZA/UAntwerpen	Labo Klinische Biologie, UZA	Marie Le Mercier et al
Belgium/UZA-UA-CV2252641407/2021	EPI_ISL_2988272	2021-07-09	Platform BIS UZA/UAntwerpen	Labo Klinische Biologie, UZA	Marie Le Mercier et al
Belgium/UZA-UA-CV2268921542/2021	EPI_ISL_2942995	2021-07-05	Platform BIS UZA/UAntwerpen	Labo Klinische Biologie, UZA	Marie Le Mercier et al
Belgium/UZA-UA-CV2276683259/2021	EPI_ISL_2443406	2021-06-01	Platform BIS UZA/UAntwerpen	Labo Klinische Biologie, UZA	Marie Le Mercier et al
Belgium/UZA-UA-CV2284418102/2021	EPI_ISL_2673413	2021-06-11	Platform BIS UZA/UAntwerpen	Labo Klinische Biologie, UZA	Marie Le Mercier et al
Belgium/UZA-UA-TIH579/2021	EPI_ISL_2362663	2021-05-21	LHUB-ULB	Labo Klinische Biologie, UZA	Marie Le Mercier et al
Belgium/UZA-UA-TIR128/2021	EPI_ISL_1259277	2021-02-24	LHUB-ULB	UAntwerp, Laboratory of Medical Microbiology	Basil Britto Xavier et al
Belgium/ZNA_21420712/2021	EPI_ISL_2627498	2021-06-04	Klinisch Laboratorium ZNA	Klinisch Laboratorium ZNA	Verstrepen et al.
Belgium/rega-10828/2021	EPI_ISL_2886354	2021-06-11	KU Leuven, Rega Institute, Clinical and Epidemiological Virology	KU Leuven, Rega Institute, Clinical and Epidemiological Virology	Tony Wawina-Bokalanga et al
Belgium/rega-10839/2021	EPI_ISL_2886365	2021-06-08	KU Leuven, Rega Institute, Clinical and Epidemiological Virology	KU Leuven, Rega Institute, Clinical and Epidemiological Virology	Tony Wawina-Bokalanga et al
Belgium/rega-10987/2021	EPI_ISL_2964788	2021-04-10	KU Leuven, Rega Institute, Clinical and Epidemiological Virology	KU Leuven, Rega Institute, Clinical and Epidemiological Virology	Tony Wawina-Bokalanga et al
Belgium/rega-11057/2021	EPI_ISL_2964858	2021-06-15	KU Leuven, Rega Institute, Clinical and Epidemiological Virology	KU Leuven, Rega Institute, Clinical and Epidemiological Virology	Tony Wawina-Bokalanga et al
Belgium/rega-2202/2021	EPI_ISL_935297	2021-01-11	KU Leuven, Rega Institute, Clinical and Epidemiological Virology	KU Leuven, Rega Institute, Clinical and Epidemiological Virology	Tony Wawina-Bokalanga et al
Belgium/rega-2245/2021	EPI_ISL_935337	2021-01-20	KU Leuven, Rega Institute, Clinical and Epidemiological Virology	KU Leuven, Rega Institute, Clinical and Epidemiological Virology	Tony Wawina-Bokalanga et al
Belgium/rega-2613/2021	EPI_ISL_1048993	2021-01-28	KU Leuven, Rega Institute, Clinical and Epidemiological Virology	KU Leuven, Rega Institute, Clinical and Epidemiological Virology	Tony Wawina-Bokalanga et al
Belgium/rega-2618/2021	EPI_ISL_1049122	2021-01-28	KU Leuven, Rega Institute, Clinical and Epidemiological Virology	KU Leuven, Rega Institute, Clinical and Epidemiological Virology	Tony Wawina-Bokalanga et al
Belgium/rega-2757/2021	EPI_ISL_995614	2021-01-31	KU Leuven, Rega Institute, Clinical and Epidemiological Virology	KU Leuven, Rega Institute, Clinical and Epidemiological Virology	Tony Wawina-Bokalanga et al
Belgium/rega-3203/2021	EPI_ISL_1091368	2021-02-12	KU Leuven, Rega Institute, Clinical and Epidemiological Virology	KU Leuven, Rega Institute, Clinical and Epidemiological Virology	Tony Wawina-Bokalanga et al
Belgium/rega-3204/2021	EPI_ISL_1091369	2021-02-11	KU Leuven, Rega Institute, Clinical and Epidemiological Virology	KU Leuven, Rega Institute, Clinical and Epidemiological Virology	Tony Wawina-Bokalanga et al
Belgium/rega-3320/2021	EPI_ISL_1093196	2021-02-17	KU Leuven, Rega Institute, Clinical and Epidemiological Virology	KU Leuven, Rega Institute, Clinical and Epidemiological Virology	Tony Wawina-Bokalanga et al
Belgium/rega-3451/2021	EPI_ISL_1093319	2021-02-20	KU Leuven, Rega Institute, Clinical and Epidemiological Virology	KU Leuven, Rega Institute, Clinical and Epidemiological Virology	Tony Wawina-Bokalanga et al
Belgium/rega-3888/2021	EPI_ISL_1322695	2021-02-24	KU Leuven, Rega Institute, Clinical and Epidemiological Virology	KU Leuven, Rega Institute, Clinical and Epidemiological Virology	Tony Wawina-Bokalanga et al
Belgium/rega-4051/2021	EPI_ISL_1322515	2021-02-27	KU Leuven, Rega Institute, Clinical and Epidemiological Virology	KU Leuven, Rega Institute, Clinical and Epidemiological Virology	Tony Wawina-Bokalanga et al
Belgium/rega-4087/2021	EPI_ISL_1380528	2021-02-25	KU Leuven, Rega Institute, Clinical and Epidemiological Virology	KU Leuven, Rega Institute, Clinical and Epidemiological Virology	Tony Wawina-Bokalanga et al
Belgium/rega-4285/2021	EPI_ISL_1380725	2021-03-07	KU Leuven, Rega Institute, Clinical and Epidemiological Virology	KU Leuven, Rega Institute, Clinical and Epidemiological Virology	Tony Wawina-Bokalanga et al
Belgium/rega-4311/2021	EPI_ISL_1380751	2021-03-06	KU Leuven, Rega Institute, Clinical and Epidemiological Virology	KU Leuven, Rega Institute, Clinical and Epidemiological Virology	Tony Wawina-Bokalanga et al
Belgium/rega-4543/2021	EPI_ISL_1380972	2021-02-17	KU Leuven, Rega Institute, Clinical and Epidemiological Virology	KU Leuven, Rega Institute, Clinical and Epidemiological Virology	Tony Wawina-Bokalanga et al
Belgium/rega-4678/2021	EPI_ISL_1382598	2021-03-05	KU Leuven, Rega Institute, Clinical and Epidemiological Virology	KU Leuven, Rega Institute, Clinical and Epidemiological Virology	Tony Wawina-Bokalanga et al
Belgium/rega-4679/2021	EPI_ISL_1382599	2021-03-05	KU Leuven, Rega Institute, Clinical and Epidemiological Virology	KU Leuven, Rega Institute, Clinical and Epidemiological Virology	Tony Wawina-Bokalanga et al
Belgium/rega-4815/2021	EPI_ISL_1382202	2021-03-16	KU Leuven, Rega Institute, Clinical and Epidemiological Virology	KU Leuven, Rega Institute, Clinical and Epidemiological Virology	Tony Wawina-Bokalanga et al
Belgium/rega-5356/2021	EPI_ISL_2403869	2021-03-22	KU Leuven, Rega Institute, Clinical and Epidemiological Virology	KU Leuven, Rega Institute, Clinical and Epidemiological Virology	Tony Wawina-Bokalanga et al
Belgium/rega-5396/2021	EPI_ISL_2403909	2021-03-16	KU Leuven, Rega Institute, Clinical and Epidemiological Virology	KU Leuven, Rega Institute, Clinical and Epidemiological Virology	Tony Wawina-Bokalanga et al
Belgium/rega-5611/2021	EPI_ISL_2404124	2021-03-17	KU Leuven, Rega Institute, Clinical and Epidemiological Virology	KU Leuven, Rega Institute, Clinical and Epidemiological Virology	Tony Wawina-Bokalanga et al
Belgium/rega-5745/2021	EPI_ISL_2404258	2021-03-22	KU Leuven, Rega Institute, Clinical and Epidemiological Virology	KU Leuven, Rega Institute, Clinical and Epidemiological Virology	Tony Wawina-Bokalanga et al
Belgium/rega-6268/2021	EPI_ISL_2404669	2021-03-10	KU Leuven, Rega Institute, Clinical and Epidemiological Virology	KU Leuven, Rega Institute, Clinical and Epidemiological Virology	Tony Wawina-Bokalanga et al
Belgium/rega-6340/2021	EPI_ISL_2424685	2021-03-18	KU Leuven, Rega Institute, Clinical and Epidemiological Virology	KU Leuven, Rega Institute, Clinical and Epidemiological Virology	Tony Wawina-Bokalanga et al
Belgium/rega-6374/2021	EPI_ISL_2425247	2021-03-30	KU Leuven, Rega Institute, Clinical and Epidemiological Virology	KU Leuven, Rega Institute, Clinical and Epidemiological Virology	Tony Wawina-Bokalanga et al
Belgium/rega-6599/2021	EPI_ISL_2425252	2021-03-29	KU Leuven, Rega Institute, Clinical and Epidemiological Virology	KU Leuven, Rega Institute, Clinical and Epidemiological Virology	Tony Wawina-Bokalanga et al
Belgium/rega-6707/2021	EPI_ISL_2425331	2021-04-12	KU Leuven, Rega Institute, Clinical and Epidemiological Virology	KU Leuven, Rega Institute, Clinical and Epidemiological Virology	Tony Wawina-Bokalanga et al
Belgium/rega-6708/2021	EPI_ISL_2425330	2021-04-12	KU Leuven, Rega Institute, Clinical and Epidemiological Virology	KU Leuven, Rega Institute, Clinical and Epidemiological Virology	Tony Wawina-Bokalanga et al
Belgium/rega-7011/2021	EPI_ISL_2425322	2021-04-08	KU Leuven, Rega Institute, Clinical and Epidemiological Virology	KU Leuven, Rega Institute, Clinical and Epidemiological Virology	Tony Wawina-Bokalanga et al
Belgium/rega-7106/2021	EPI_ISL_2425251	2021-04-10	KU Leuven, Rega Institute, Clinical and Epidemiological Virology	KU Leuven, Rega Institute, Clinical and Epidemiological Virology	Tony Wawina-Bokalanga et al
Belgium/rega-7218/2021	EPI_ISL_2425319	2021-04-22	KU Leuven, Rega Institute, Clinical and Epidemiological Virology	KU Leuven, Rega Institute, Clinical and Epidemiological Virology	Tony Wawina-Bokalanga et al
Belgium/rega-7225/2021	EPI_ISL_2425258	2021-04-22	KU Leuven, Rega Institute, Clinical and Epidemiological Virology	KU Leuven, Rega Institute, Clinical and Epidemiological Virology	Tony Wawina-Bokalanga et al
Belgium/rega-7421/2021	EPI_ISL_2425056	2021-04-20	KU Leuven, Rega Institute, Clinical and Epidemiological Virology	KU Leuven, Rega Institute, Clinical and Epidemiological Virology	Tony Wawina-Bokalanga et al
Belgium/rega-7850/2021	EPI_ISL_2832458	2021-01-23	KU Leuven, Rega Institute, Clinical and Epidemiological Virology	KU Leuven, Rega Institute, Clinical and Epidemiological Virology	Tony Wawina-Bokalanga et al
Belgium/rega-8042/2021	EPI_ISL_2832903	2021-04-12	KU Leuven, Rega Institute, Clinical and Epidemiological Virology	KU Leuven, Rega Institute, Clinical and Epidemiological Virology	Tony Wawina-Bokalanga et al
Belgium/rega-8194/2021	EPI_ISL_2833052	2021-04-19	KU Leuven, Rega Institute, Clinical and Epidemiological Virology	KU Leuven, Rega Institute, Clinical and Epidemiological Virology	Tony Wawina-Bokalanga et al
Belgium/rega-9017/2021	EPI_ISL_2726488	2021-05-08	KU Leuven, Rega Institute, Clinical and Epidemiological Virology	KU Leuven, Rega Institute, Clinical and Epidemiological Virology	Tony Wawina-Bokalanga et al
Belgium/rega-9033/2021	EPI_ISL_2726362	2021-05-12	KU Leuven, Rega Institute, Clinical and Epidemiological Virology	KU Leuven, Rega Institute, Clinical and Epidemiological Virology	Tony Wawina-Bokalanga et al
Belgium/rega-9229/2021	EPI_ISL_2725901	2021-05-14	KU Leuven, Rega Institute, Clinical and Epidemiological Virology	KU Leuven, Rega Institute, Clinical and Epidemiological Virology	Tony Wawina-Bokalanga et al
Belgium/rega-9692/2021	EPI_ISL_2825024	2021-05-06	KU Leuven, Rega Institute, Clinical and Epidemiological Virology	KU Leuven, Rega Institute, Clinical and Epidemiological Virology	Tony Wawina-Bokalanga et al
Belgium/rega-9790/2021	EPI_ISL_2834794	2021-05-15	KU Leuven, Rega Institute, Clinical and Epidemiological Virology	KU Leuven, Rega Institute, Clinical and Epidemiological Virology	Tony Wawina-Bokalanga et al
Belgium/rega-9845/2021	EPI_ISL_2834838	2021-05-20	KU Leuven, Rega Institute, Clinical and Epidemiological Virology	KU Leuven, Rega Institute, Clinical and Epidemiological Virology	Tony Wawina-Bokalanga et al
Belgium/rega-an376/2020	EPI_ISL_794323	2020-11-30	UZ Leuven, National Reference Laboratory for Coronaviruses, Laboratory Medicine, Leuven, Belgium	KU Leuven, Rega Institute, Clinical and Epidemiological Virology	Tony Wawina-Bokalanga et al
Benin/250541/2021	EPI_ISL_2932544	2021-01-31	Laboratoire des Fi√®vres H√©morragiques Virales du Benin	Institut f√ºr Virologie - Institute of Virology - Charite	Anna-Lena Sander et al
Benin/253408/2021	EPI_ISL_2932554	2021-02-02	Laboratoire des Fi√®vres H√©morragiques Virales du Benin	Institut f√ºr Virologie - Institute of Virology - Charite	Anna-Lena Sander et al
Benin/253620/2021	EPI_ISL_2932555	2021-02-02	Laboratoire des Fi√®vres H√©morragiques Virales du Benin	Institut f√ºr Virologie - Institute of Virology - Charite	Anna-Lena Sander et al
Benin/254242/2021	EPI_ISL_2932558	2021-02-03	Laboratoire des Fi√®vres H√©morragiques Virales du Benin	Institut f√ºr Virologie - Institute of Virology - Charite	Anna-Lena Sander et al
Benin/254286/2021	EPI_ISL_2932560	2021-02-03	Laboratoire des Fi√®vres H√©morragiques Virales du Benin	Institut f√ºr Virologie - Institute of Virology - Charite	Anna-Lena Sander et al
Benin/312198/2021	EPI_ISL_2932571	2021-03-01	Laboratoire des Fi√®vres H√©morragiques Virales du Benin	Institut f√ºr Virologie - Institute of Virology - Charite	Anna-Lena Sander et al
Benin/312266/2021	EPI_ISL_2932573	2021-03-01	Laboratoire des Fi√®vres H√©morragiques Virales du Benin	Institut f√ºr Virologie - Institute of Virology - Charite	Anna-Lena Sander et al
Benin/315465/2021	EPI_ISL_2932582	2021-03-03	Laboratoire des Fi√®vres H√©morragiques Virales du Benin	Institut f√ºr Virologie - Institute of Virology - Charite	Anna-Lena Sander et al
Bonaire/BQ-RIVM-17575/2021	EPI_ISL_1371225	2021-03-05	Dutch COVID-19 response team	National Institute for Public Health and the Environment (RIVM)	Adam Meijer et al
Brazil/BA-LACEN-125/2021	EPI_ISL_1583653	2021-02-15	Central Public Health Laboratory - LACEN -Bahia, Salvador, Brazil	Central Public Health Laboratory - LACEN -Bahia, Salvador, Brazil	Stephane Tosta et al
Brazil/SP-IB_100434/2021	EPI_ISL_1966454	2021-03-29	NUCLEO DE SAUDE VILA FALCAO DE BAURU	Instituto Butantan / Mendelics	Instituto Butantan: Dimas Tadeu Covas et al
Bulgaria/21BG-EU_000022_Pl1/2021	EPI_ISL_1233461	2021-01-05	National Center for Infectious and Parasitic Diseases (NCIPD)	National Center for Infectious and Parasitic Diseases (NCIPD)	Alexiev et al
Bulgaria/21BG-EU_000275_Pl3/2021	EPI_ISL_1231685	2021-02-16	National Center for Infectious and Parasitic Diseases (NCIPD)	National Center for Infectious and Parasitic Diseases (NCIPD)	Alexiev et al
Bulgaria/21BG-EU_002262_Pl21/2021	EPI_ISL_2180207	2021-03-25	National Center of Infectious and Parasitic Diseases	National Center of Infectious and Parasitic Diseases	Alexiev et al
Bulgaria/21BG-EU_002808_Pl25/2021	EPI_ISL_2621263	2021-04-22	National Center of Infectious and Parasitic Diseases	National Center of Infectious and Parasitic Diseases	Alexiev et al
Bulgaria/21BG-EU_003683_Pl31/2021	EPI_ISL_2967098	2021-06-28	National Center of Infectious and Parasitic Diseases	National Center of Infectious and Parasitic Diseases	Alexiev et al
Bulgaria/21BG-EU_511_Pl6/2021	EPI_ISL_1302017	2021-02-19	National Center of Infectious and Parasitic Diseases	National Center of Infectious and Parasitic Diseases	Alexiev et al
Bulgaria/21BG-NC_002733_R11/2021	EPI_ISL_2379216	2021-04-19	National Center of Infectious and Parasitic Diseases	National Center of Infectious and Parasitic Diseases	Alexiev et al
Burundi/UG522/2021	EPI_ISL_2928006	2021-05-27	National Institute of Public Health Burundi, WHO Burundi, ASLM Burundi, MRC/UVRI & LSHTM Uganda Research Unit	MRC/UVRI & LSHTM Uganda Research Unit, National Institute of Public Health Burundi, WHO Burundi, ASLM Burundi	Jerome Nkurunziza et al
Cambodia/1707-008/2021	EPI_ISL_3118377	2021-07-17	Pailin Rapid Response Team	Virology Unit, Institut Pasteur du Cambodge	Leakhena Pum et al
Cambodia/562470/2021	EPI_ISL_2608437	2021-06-11	Virology Unit, Institut Pasteur du Cambodge	Virology Unit, Institut Pasteur du Cambodge	Cecile Troupin et al
Cambodia/627887/2021	EPI_ISL_3045567	2021-07-11	Battambang Rapid Response Team	Virology Unit, Institut Pasteur du Cambodge	Leakhena Pum et al
Cambodia/630326/2021	EPI_ISL_3045570	2021-07-13	Virology Unit, Institut Pasteur du Cambodge	Virology Unit, Institut Pasteur du Cambodge	Leakhena Pum et al
Cambodia/640910/2021	EPI_ISL_3045585	2021-07-16	Virology Unit, Institut Pasteur du Cambodge	Virology Unit, Institut Pasteur du Cambodge	Leakhena Pum et al
Cambodia/642635/2021	EPI_ISL_3045586	2021-07-15	Virology Unit, Institut Pasteur du Cambodge	Virology Unit, Institut Pasteur du Cambodge	Leakhena Pum et al
Cambodia/644381/2021	EPI_ISL_3045591	2021-07-16	Virology Unit, Institut Pasteur du Cambodge	Virology Unit, Institut Pasteur du Cambodge	Leakhena Pum et al
Cambodia/644408/2021	EPI_ISL_3045592	2021-07-17	Virology Unit, Institut Pasteur du Cambodge	Virology Unit, Institut Pasteur du Cambodge	Leakhena Pum et al
Cambodia/659041/2021	EPI_ISL_3118404	2021-07-21	Virology Unit, Institut Pasteur du Cambodge	Virology Unit, Institut Pasteur du Cambodge	Leakhena Pum et al
Cameroon/CAM053/2021	EPI_ISL_2967032	2021-03-03	Laboratoire National de Sant√© Publique du Cameroun	Pathogen Genomics Lab, National Institute for Biomedical Research (INRB)	Placide Mbala-Kingebeni et al
Cameroon/Yaounde-ECO20/2021	EPI_ISL_1190757	2021-02-03	CREMER(Centre de Rechercherches sur les Maladies Emergentes et R√©-√©mergentes)	TransVIHMI(Recherches Translationnelles sur le VIH et les Maladies Infectieuses)	Celestin Godwe et al
Cameroon/Yaounde-ECO9/2021	EPI_ISL_1190752	2021-01-27	CREMER(Centre de Rechercherches sur les Maladies Emergentes et R√©-√©mergentes)	TransVIHMI(Recherches Translationnelles sur le VIH et les Maladies Infectieuses)	Celestin Godwe et al
Canada/AB-ABPHL-05291/2021	EPI_ISL_2164733	2021-02-12	Alberta Precision Labs (APL)	Public Health Agency of Canada (PHAC) National Microbiology Laboratory	Buss et al
Canada/AB-ABPHL-05758/2021	EPI_ISL_2165122	2021-02-08	Alberta Precision Labs (APL)	Public Health Agency of Canada (PHAC) National Microbiology Laboratory	Buss et al
Canada/AB-ABPHL-05782/2021	EPI_ISL_2165145	2021-02-21	Alberta Precision Labs (APL)	Public Health Agency of Canada (PHAC) National Microbiology Laboratory	Buss et al
Canada/AB-ABPHL-05786/2021	EPI_ISL_2165149	2021-02-22	Alberta Precision Labs (APL)	Public Health Agency of Canada (PHAC) National Microbiology Laboratory	Buss et al
Canada/AB-ABPHL-05788/2021	EPI_ISL_2165151	2021-02-22	Alberta Precision Labs (APL)	Public Health Agency of Canada (PHAC) National Microbiology Laboratory	Buss et al
Canada/AB-ABPHL-05792/2021	EPI_ISL_2165154	2021-02-23	Alberta Precision Labs (APL)	Public Health Agency of Canada (PHAC) National Microbiology Laboratory	Buss et al
Canada/AB-ABPHL-05793/2021	EPI_ISL_2165155	2021-02-23	Alberta Precision Labs (APL)	Public Health Agency of Canada (PHAC) National Microbiology Laboratory	Buss et al
Canada/AB-ABPHL-05800/2021	EPI_ISL_2165160	2021-02-22	Alberta Precision Labs (APL)	Public Health Agency of Canada (PHAC) National Microbiology Laboratory	Buss et al
Canada/AB-ABPHL-05802/2021	EPI_ISL_2165162	2021-02-21	Alberta Precision Labs (APL)	Public Health Agency of Canada (PHAC) National Microbiology Laboratory	Buss et al
Canada/AB-ABPHL-05803/2021	EPI_ISL_2165163	2021-02-22	Alberta Precision Labs (APL)	Public Health Agency of Canada (PHAC) National Microbiology Laboratory	Buss et al
Canada/AB-ABPHL-05804/2021	EPI_ISL_2165164	2021-02-20	Alberta Precision Labs (APL)	Public Health Agency of Canada (PHAC) National Microbiology Laboratory	Buss et al
Canada/AB-ABPHL-05813/2021	EPI_ISL_2165172	2021-02-22	Alberta Precision Labs (APL)	Public Health Agency of Canada (PHAC) National Microbiology Laboratory	Buss et al
Canada/AB-ABPHL-05814/2021	EPI_ISL_2165173	2021-02-21	Alberta Precision Labs (APL)	Public Health Agency of Canada (PHAC) National Microbiology Laboratory	Buss et al
Canada/AB-ABPHL-05819/2021	EPI_ISL_2165176	2021-02-23	Alberta Precision Labs (APL)	Public Health Agency of Canada (PHAC) National Microbiology Laboratory	Buss et al
Canada/AB-ABPHL-05820/2021	EPI_ISL_2165177	2021-02-23	Alberta Precision Labs (APL)	Public Health Agency of Canada (PHAC) National Microbiology Laboratory	Buss et al
Canada/AB-ABPHL-05825/2021	EPI_ISL_2165181	2021-02-21	Alberta Precision Labs (APL)	Public Health Agency of Canada (PHAC) National Microbiology Laboratory	Buss et al
Canada/AB-ABPHL-05836/2021	EPI_ISL_2165189	2021-02-22	Alberta Precision Labs (APL)	Public Health Agency of Canada (PHAC) National Microbiology Laboratory	Buss et al
Canada/AB-ABPHL-05844/2021	EPI_ISL_2165196	2021-02-22	Alberta Precision Labs (APL)	Public Health Agency of Canada (PHAC) National Microbiology Laboratory	Buss et al
Canada/AB-ABPHL-05846/2021	EPI_ISL_2165197	2021-02-22	Alberta Precision Labs (APL)	Public Health Agency of Canada (PHAC) National Microbiology Laboratory	Buss et al
Canada/AB-ABPHL-05848/2021	EPI_ISL_2165199	2021-02-21	Alberta Precision Labs (APL)	Public Health Agency of Canada (PHAC) National Microbiology Laboratory	Buss et al
Canada/AB-ABPHL-05852/2021	EPI_ISL_2165203	2021-02-22	Alberta Precision Labs (APL)	Public Health Agency of Canada (PHAC) National Microbiology Laboratory	Buss et al
Canada/AB-ABPHL-05858/2021	EPI_ISL_2165209	2021-02-23	Alberta Precision Labs (APL)	Public Health Agency of Canada (PHAC) National Microbiology Laboratory	Buss et al
Canada/AB-ABPHL-05865/2021	EPI_ISL_2165216	2021-02-22	Alberta Precision Labs (APL)	Public Health Agency of Canada (PHAC) National Microbiology Laboratory	Buss et al
Canada/AB-ABPHL-13909/2021	EPI_ISL_2477718	2021-04-15	Edmonton Provincial Lab	Public Health Agency of Canada (PHAC) National Microbiology Laboratory	Buss et al
Canada/AB-ABPHL-13923/2021	EPI_ISL_2477730	2021-04-15	Edmonton Provincial Lab	Public Health Agency of Canada (PHAC) National Microbiology Laboratory	Buss et al
Canada/AB-ABPHL-14710/2021	EPI_ISL_2478300	2021-04-05	Edmonton Provincial Lab	Public Health Agency of Canada (PHAC) National Microbiology Laboratory	Buss et al
Canada/AB-ABPHL-14718/2021	EPI_ISL_2478308	2021-04-05	Edmonton Provincial Lab	Public Health Agency of Canada (PHAC) National Microbiology Laboratory	Buss et al
Canada/AB-ABPHL-15054/2021	EPI_ISL_2478457	2021-04-21	Edmonton Provincial Lab	Public Health Agency of Canada (PHAC) National Microbiology Laboratory	Buss et al
Canada/AB-ABPHL-15213/2021	EPI_ISL_2478573	2021-04-25	Edmonton Provincial Lab	Public Health Agency of Canada (PHAC) National Microbiology Laboratory	Buss et al
Canada/AB-ABPHL-16020/2021	EPI_ISL_2479079	2021-04-21	Edmonton Provincial Lab	Public Health Agency of Canada (PHAC) National Microbiology Laboratory	Buss et al
Canada/AB-ABPHL-16023/2021	EPI_ISL_2479082	2021-04-29	Edmonton Provincial Lab	Public Health Agency of Canada (PHAC) National Microbiology Laboratory	Buss et al
Canada/AB-ABPHL-16031/2021	EPI_ISL_2479089	2021-04-21	Edmonton Provincial Lab	Public Health Agency of Canada (PHAC) National Microbiology Laboratory	Buss et al
Canada/AB-ABPHL-16138/2021	EPI_ISL_2479140	2021-04-21	Edmonton Provincial Lab	Public Health Agency of Canada (PHAC) National Microbiology Laboratory	Buss et al
Canada/AB-ABPHL-16139/2021	EPI_ISL_2479141	2021-04-21	Edmonton Provincial Lab	Public Health Agency of Canada (PHAC) National Microbiology Laboratory	Buss et al
Canada/AB-ABPHL-16145/2021	EPI_ISL_2479147	2021-04-21	Edmonton Provincial Lab	Public Health Agency of Canada (PHAC) National Microbiology Laboratory	Buss et al
Canada/AB-ABPHL-16168/2021	EPI_ISL_2479165	2021-04-29	Edmonton Provincial Lab	Public Health Agency of Canada (PHAC) National Microbiology Laboratory	Buss et al
Canada/AB-ABPHL-16237/2021	EPI_ISL_2479227	2021-04-20	Edmonton Provincial Lab	Public Health Agency of Canada (PHAC) National Microbiology Laboratory	Buss et al
Canada/AB-ABPHL-16239/2021	EPI_ISL_2479229	2021-04-19	Edmonton Provincial Lab	Public Health Agency of Canada (PHAC) National Microbiology Laboratory	Buss et al
Canada/AB-ABPHL-18162/2021	EPI_ISL_2940406	2021-05-07	Edmonton Provincial Lab	Public Health Agency of Canada (PHAC) National Microbiology Laboratory	Buss et al
Canada/AB-ABPHL-18184/2021	EPI_ISL_2940858	2021-05-05	Edmonton Provincial Lab	Public Health Agency of Canada (PHAC) National Microbiology Laboratory	Buss et al
Canada/AB-ABPHL-18518/2021	EPI_ISL_2941495	2021-04-20	Edmonton Provincial Lab	Public Health Agency of Canada (PHAC) National Microbiology Laboratory	Buss et al
Canada/AB-ABPHL-19177/2021	EPI_ISL_2940702	2021-05-20	Edmonton Provincial Lab	Public Health Agency of Canada (PHAC) National Microbiology Laboratory	Buss et al
Canada/AB-ABPHL-19332/2021	EPI_ISL_2938483	2021-06-10	Edmonton Provincial Lab	Public Health Agency of Canada (PHAC) National Microbiology Laboratory	Buss et al
Canada/AB-ABPHL-19612/2021	EPI_ISL_2938678	2021-06-10	Edmonton Provincial Lab	Public Health Agency of Canada (PHAC) National Microbiology Laboratory	Buss et al
Canada/AB-ABPHL-20253/2021	EPI_ISL_2939124	2021-06-15	Edmonton Provincial Lab	Public Health Agency of Canada (PHAC) National Microbiology Laboratory	Buss et al
Canada/AB-ABPHL-20438/2021	EPI_ISL_2939256	2021-06-17	Edmonton Provincial Lab	Public Health Agency of Canada (PHAC) National Microbiology Laboratory	Buss et al
Canada/AB-ABPHL-20440/2021	EPI_ISL_2939258	2021-06-17	Edmonton Provincial Lab	Public Health Agency of Canada (PHAC) National Microbiology Laboratory	Buss et al
Canada/AB-ABPHL-20522/2021	EPI_ISL_2939335	2021-06-18	Edmonton Provincial Lab	Public Health Agency of Canada (PHAC) National Microbiology Laboratory	Buss et al
Canada/AB-ABPHL-20590/2021	EPI_ISL_2939391	2021-06-18	Edmonton Provincial Lab	Public Health Agency of Canada (PHAC) National Microbiology Laboratory	Buss et al
Canada/AB-ABPHL-20639/2021	EPI_ISL_2939430	2021-06-18	Edmonton Provincial Lab	Public Health Agency of Canada (PHAC) National Microbiology Laboratory	Buss et al
Canada/AB-ABPHL-20641/2021	EPI_ISL_2939432	2021-06-18	Edmonton Provincial Lab	Public Health Agency of Canada (PHAC) National Microbiology Laboratory	Buss et al
Canada/AB-ABPHL-20697/2021	EPI_ISL_2939457	2021-06-18	Edmonton Provincial Lab	Public Health Agency of Canada (PHAC) National Microbiology Laboratory	Buss et al
Canada/AB-ABPHL-20702/2021	EPI_ISL_2939460	2021-06-18	Edmonton Provincial Lab	Public Health Agency of Canada (PHAC) National Microbiology Laboratory	Buss et al
Canada/AB-ABPHL-21918/2021	EPI_ISL_3116934	2021-05-11	Edmonton Provincial Lab	Public Health Agency of Canada (PHAC) National Microbiology Laboratory	Buss et al
Canada/AB-ABPHL-22661/2021	EPI_ISL_3117065	2021-06-02	Edmonton Provincial Lab	Public Health Agency of Canada (PHAC) National Microbiology Laboratory	Buss et al
Canada/AB-ABPHL-22684/2021	EPI_ISL_3117142	2021-06-08	Edmonton Provincial Lab	Public Health Agency of Canada (PHAC) National Microbiology Laboratory	Buss et al
Canada/AB-ABPHL-22854/2021	EPI_ISL_3116321	2021-06-17	Edmonton Provincial Lab	Public Health Agency of Canada (PHAC) National Microbiology Laboratory	Buss et al
Canada/AB-ABPHL-22958/2021	EPI_ISL_3117160	2021-06-11	Edmonton Provincial Lab	Public Health Agency of Canada (PHAC) National Microbiology Laboratory	Buss et al
Canada/AB-ABPHL-23181/2021	EPI_ISL_3116376	2021-06-19	Edmonton Provincial Lab	Public Health Agency of Canada (PHAC) National Microbiology Laboratory	Buss et al
Canada/AB-ABPHL-23256/2021	EPI_ISL_3115982	2021-06-22	Edmonton Provincial Lab	Public Health Agency of Canada (PHAC) National Microbiology Laboratory	Buss et al
Canada/AB-ABPHL-23405/2021	EPI_ISL_3117299	2021-06-24	Edmonton Provincial Lab	Public Health Agency of Canada (PHAC) National Microbiology Laboratory	Buss et al
Canada/AB-ABPHL-23683/2021	EPI_ISL_3117285	2021-06-15	Edmonton Provincial Lab	Public Health Agency of Canada (PHAC) National Microbiology Laboratory	Buss et al
Canada/AB-ABPHL-23945/2021	EPI_ISL_3116595	2021-06-19	Edmonton Provincial Lab	Public Health Agency of Canada (PHAC) National Microbiology Laboratory	Buss et al
Canada/AB-ABPHL-24011/2021	EPI_ISL_3116593	2021-06-19	Edmonton Provincial Lab	Public Health Agency of Canada (PHAC) National Microbiology Laboratory	Buss et al
Canada/AB-ABPHL-24043/2021	EPI_ISL_3116717	2021-06-24	Edmonton Provincial Lab	Public Health Agency of Canada (PHAC) National Microbiology Laboratory	Buss et al
Canada/AB-ABPHL-24050/2021	EPI_ISL_3116752	2021-06-25	Edmonton Provincial Lab	Public Health Agency of Canada (PHAC) National Microbiology Laboratory	Buss et al
Canada/ABPHL-07051/2021	EPI_ISL_2165857	2021-02-26	Alberta Precision Labs (APL)	Public Health Agency of Canada (PHAC) National Microbiology Laboratory	Buss et al
Canada/ABPHL-07052/2021	EPI_ISL_2165858	2021-02-26	Alberta Precision Labs (APL)	Public Health Agency of Canada (PHAC) National Microbiology Laboratory	Buss et al
Canada/ABPHL-07053/2021	EPI_ISL_2165859	2021-02-26	Alberta Precision Labs (APL)	Public Health Agency of Canada (PHAC) National Microbiology Laboratory	Buss et al
Canada/ABPHL-07056/2021	EPI_ISL_2165861	2021-02-27	Alberta Precision Labs (APL)	Public Health Agency of Canada (PHAC) National Microbiology Laboratory	Buss et al
Canada/ABPHL-07057/2021	EPI_ISL_2165862	2021-02-27	Alberta Precision Labs (APL)	Public Health Agency of Canada (PHAC) National Microbiology Laboratory	Buss et al
Canada/ABPHL-07059/2021	EPI_ISL_2165864	2021-02-27	Alberta Precision Labs (APL)	Public Health Agency of Canada (PHAC) National Microbiology Laboratory	Buss et al
Canada/ABPHL-07069/2021	EPI_ISL_2165870	2021-02-28	Alberta Precision Labs (APL)	Public Health Agency of Canada (PHAC) National Microbiology Laboratory	Buss et al
Canada/ABPHL-07087/2021	EPI_ISL_2165880	2021-03-01	Alberta Precision Labs (APL)	Public Health Agency of Canada (PHAC) National Microbiology Laboratory	Buss et al
Canada/ABPHL-07097/2021	EPI_ISL_2165885	2021-03-01	Alberta Precision Labs (APL)	Public Health Agency of Canada (PHAC) National Microbiology Laboratory	Buss et al
Canada/ABPHL-07098/2021	EPI_ISL_2165886	2021-03-01	Alberta Precision Labs (APL)	Public Health Agency of Canada (PHAC) National Microbiology Laboratory	Buss et al
Canada/ABPHL-07100/2021	EPI_ISL_2165887	2021-03-01	Alberta Precision Labs (APL)	Public Health Agency of Canada (PHAC) National Microbiology Laboratory	Buss et al
Canada/ABPHL-07105/2021	EPI_ISL_2165891	2021-03-01	Alberta Precision Labs (APL)	Public Health Agency of Canada (PHAC) National Microbiology Laboratory	Buss et al
Canada/ABPHL-07107/2021	EPI_ISL_2165892	2021-03-01	Alberta Precision Labs (APL)	Public Health Agency of Canada (PHAC) National Microbiology Laboratory	Buss et al
Canada/ABPHL-07109/2021	EPI_ISL_2165894	2021-03-01	Alberta Precision Labs (APL)	Public Health Agency of Canada (PHAC) National Microbiology Laboratory	Buss et al
Canada/ABPHL-07110/2021	EPI_ISL_2165895	2021-03-01	Alberta Precision Labs (APL)	Public Health Agency of Canada (PHAC) National Microbiology Laboratory	Buss et al
Canada/ABPHL-07112/2021	EPI_ISL_2165896	2021-03-01	Alberta Precision Labs (APL)	Public Health Agency of Canada (PHAC) National Microbiology Laboratory	Buss et al
Canada/ABPHL-07113/2021	EPI_ISL_2165897	2021-03-01	Alberta Precision Labs (APL)	Public Health Agency of Canada (PHAC) National Microbiology Laboratory	Buss et al
Canada/ABPHL-07116/2021	EPI_ISL_2165899	2021-03-02	Alberta Precision Labs (APL)	Public Health Agency of Canada (PHAC) National Microbiology Laboratory	Buss et al
Canada/ABPHL-07120/2021	EPI_ISL_2165901	2021-03-02	Alberta Precision Labs (APL)	Public Health Agency of Canada (PHAC) National Microbiology Laboratory	Buss et al
Canada/ABPHL-07125/2021	EPI_ISL_2165904	2021-03-02	Alberta Precision Labs (APL)	Public Health Agency of Canada (PHAC) National Microbiology Laboratory	Buss et al
Canada/ABPHL-07128/2021	EPI_ISL_2165905	2021-03-02	Alberta Precision Labs (APL)	Public Health Agency of Canada (PHAC) National Microbiology Laboratory	Buss et al
Canada/ABPHL-07129/2021	EPI_ISL_2165906	2021-03-02	Alberta Precision Labs (APL)	Public Health Agency of Canada (PHAC) National Microbiology Laboratory	Buss et al
Canada/ABPHL-07134/2021	EPI_ISL_2165910	2021-03-01	Alberta Precision Labs (APL)	Public Health Agency of Canada (PHAC) National Microbiology Laboratory	Buss et al
Canada/ABPHL-07135/2021	EPI_ISL_2165911	2021-03-02	Alberta Precision Labs (APL)	Public Health Agency of Canada (PHAC) National Microbiology Laboratory	Buss et al
Canada/ABPHL-07137/2021	EPI_ISL_2165912	2021-03-02	Alberta Precision Labs (APL)	Public Health Agency of Canada (PHAC) National Microbiology Laboratory	Buss et al
Canada/ABPHL-07138/2021	EPI_ISL_2165913	2021-03-01	Alberta Precision Labs (APL)	Public Health Agency of Canada (PHAC) National Microbiology Laboratory	Buss et al
Canada/ABPHL-07140/2021	EPI_ISL_2165915	2021-03-02	Alberta Precision Labs (APL)	Public Health Agency of Canada (PHAC) National Microbiology Laboratory	Buss et al
Canada/ABPHL-07792/2021	EPI_ISL_2166308	2021-03-06	Alberta Precision Labs (APL)	Public Health Agency of Canada (PHAC) National Microbiology Laboratory	Buss et al
Canada/ABPHL-07882/2021	EPI_ISL_2166395	2021-03-06	Alberta Precision Labs (APL)	Public Health Agency of Canada (PHAC) National Microbiology Laboratory	Buss et al
Canada/ABPHL-07883/2021	EPI_ISL_2166396	2021-03-04	Alberta Precision Labs (APL)	Public Health Agency of Canada (PHAC) National Microbiology Laboratory	Buss et al
Canada/ABPHL-07894/2021	EPI_ISL_2166407	2021-03-04	Alberta Precision Labs (APL)	Public Health Agency of Canada (PHAC) National Microbiology Laboratory	Buss et al
Canada/ABPHL-07898/2021	EPI_ISL_2166411	2021-03-04	Alberta Precision Labs (APL)	Public Health Agency of Canada (PHAC) National Microbiology Laboratory	Buss et al
Canada/ABPHL-07899/2021	EPI_ISL_2166412	2021-03-05	Alberta Precision Labs (APL)	Public Health Agency of Canada (PHAC) National Microbiology Laboratory	Buss et al
Canada/ABPHL-07901/2021	EPI_ISL_2166414	2021-03-05	Alberta Precision Labs (APL)	Public Health Agency of Canada (PHAC) National Microbiology Laboratory	Buss et al
Canada/ABPHL-07902/2021	EPI_ISL_2166415	2021-03-05	Alberta Precision Labs (APL)	Public Health Agency of Canada (PHAC) National Microbiology Laboratory	Buss et al
Canada/ABPHL-07907/2021	EPI_ISL_2166419	2021-03-04	Alberta Precision Labs (APL)	Public Health Agency of Canada (PHAC) National Microbiology Laboratory	Buss et al
Canada/ABPHL-07909/2021	EPI_ISL_2166421	2021-03-05	Alberta Precision Labs (APL)	Public Health Agency of Canada (PHAC) National Microbiology Laboratory	Buss et al
Canada/ABPHL-07922/2021	EPI_ISL_2166433	2021-03-05	Alberta Precision Labs (APL)	Public Health Agency of Canada (PHAC) National Microbiology Laboratory	Buss et al
Canada/ABPHL-07927/2021	EPI_ISL_2166437	2021-03-05	Alberta Precision Labs (APL)	Public Health Agency of Canada (PHAC) National Microbiology Laboratory	Buss et al
Canada/ABPHL-07934/2021	EPI_ISL_2166444	2021-03-05	Alberta Precision Labs (APL)	Public Health Agency of Canada (PHAC) National Microbiology Laboratory	Buss et al
Canada/ABPHL-07938/2021	EPI_ISL_2166448	2021-03-05	Alberta Precision Labs (APL)	Public Health Agency of Canada (PHAC) National Microbiology Laboratory	Buss et al
Canada/ABPHL-07939/2021	EPI_ISL_2166449	2021-03-06	Alberta Precision Labs (APL)	Public Health Agency of Canada (PHAC) National Microbiology Laboratory	Buss et al
Canada/ABPHL-10161/2021	EPI_ISL_2168046	2021-03-13	Alberta Precision Labs (APL)	Public Health Agency of Canada (PHAC) National Microbiology Laboratory	Buss et al
Canada/ABPHL-10166/2021	EPI_ISL_2168051	2021-03-13	Alberta Precision Labs (APL)	Public Health Agency of Canada (PHAC) National Microbiology Laboratory	Buss et al
Canada/ABPHL-10174/2021	EPI_ISL_2168059	2021-03-14	Alberta Precision Labs (APL)	Public Health Agency of Canada (PHAC) National Microbiology Laboratory	Buss et al
Canada/ABPHL-10179/2021	EPI_ISL_2168064	2021-03-14	Alberta Precision Labs (APL)	Public Health Agency of Canada (PHAC) National Microbiology Laboratory	Buss et al
Canada/ABPHL-10183/2021	EPI_ISL_2168068	2021-03-14	Alberta Precision Labs (APL)	Public Health Agency of Canada (PHAC) National Microbiology Laboratory	Buss et al
Canada/ABPHL-10184/2021	EPI_ISL_2168069	2021-03-14	Alberta Precision Labs (APL)	Public Health Agency of Canada (PHAC) National Microbiology Laboratory	Buss et al
Canada/ABPHL-10197/2021	EPI_ISL_2168082	2021-03-13	Alberta Precision Labs (APL)	Public Health Agency of Canada (PHAC) National Microbiology Laboratory	Buss et al
Canada/ABPHL-10198/2021	EPI_ISL_2168083	2021-03-13	Alberta Precision Labs (APL)	Public Health Agency of Canada (PHAC) National Microbiology Laboratory	Buss et al
Canada/ABPHL-10206/2021	EPI_ISL_2168091	2021-03-14	Alberta Precision Labs (APL)	Public Health Agency of Canada (PHAC) National Microbiology Laboratory	Buss et al
Canada/ABPHL-10209/2021	EPI_ISL_2168094	2021-03-15	Alberta Precision Labs (APL)	Public Health Agency of Canada (PHAC) National Microbiology Laboratory	Buss et al
Canada/ABPHL-10210/2021	EPI_ISL_2168095	2021-03-15	Alberta Precision Labs (APL)	Public Health Agency of Canada (PHAC) National Microbiology Laboratory	Buss et al
Canada/ABPHL-10213/2021	EPI_ISL_2168098	2021-03-14	Alberta Precision Labs (APL)	Public Health Agency of Canada (PHAC) National Microbiology Laboratory	Buss et al
Canada/ABPHL-10216/2021	EPI_ISL_2168101	2021-03-14	Alberta Precision Labs (APL)	Public Health Agency of Canada (PHAC) National Microbiology Laboratory	Buss et al
Canada/ABPHL-10218/2021	EPI_ISL_2168103	2021-03-14	Alberta Precision Labs (APL)	Public Health Agency of Canada (PHAC) National Microbiology Laboratory	Buss et al
Canada/ABPHL-10831/2021	EPI_ISL_2168624	2021-03-24	Alberta Precision Labs (APL)	Public Health Agency of Canada (PHAC) National Microbiology Laboratory	Buss et al
Canada/ABPHL-10832/2021	EPI_ISL_2168625	2021-03-23	Alberta Precision Labs (APL)	Public Health Agency of Canada (PHAC) National Microbiology Laboratory	Buss et al
Canada/ABPHL-10833/2021	EPI_ISL_2168626	2021-03-24	Alberta Precision Labs (APL)	Public Health Agency of Canada (PHAC) National Microbiology Laboratory	Buss et al
Canada/ABPHL-10834/2021	EPI_ISL_2168627	2021-03-24	Alberta Precision Labs (APL)	Public Health Agency of Canada (PHAC) National Microbiology Laboratory	Buss et al
Canada/ABPHL-10835/2021	EPI_ISL_2168628	2021-03-24	Alberta Precision Labs (APL)	Public Health Agency of Canada (PHAC) National Microbiology Laboratory	Buss et al
Canada/ABPHL-10837/2021	EPI_ISL_2168630	2021-03-23	Alberta Precision Labs (APL)	Public Health Agency of Canada (PHAC) National Microbiology Laboratory	Buss et al
Canada/ABPHL-10839/2021	EPI_ISL_2168632	2021-03-24	Alberta Precision Labs (APL)	Public Health Agency of Canada (PHAC) National Microbiology Laboratory	Buss et al
Canada/ABPHL-10841/2021	EPI_ISL_2168634	2021-03-24	Alberta Precision Labs (APL)	Public Health Agency of Canada (PHAC) National Microbiology Laboratory	Buss et al
Canada/ABPHL-10842/2021	EPI_ISL_2168635	2021-03-23	Alberta Precision Labs (APL)	Public Health Agency of Canada (PHAC) National Microbiology Laboratory	Buss et al
Canada/ABPHL-10843/2021	EPI_ISL_2168636	2021-03-23	Alberta Precision Labs (APL)	Public Health Agency of Canada (PHAC) National Microbiology Laboratory	Buss et al
Canada/ABPHL-10844/2021	EPI_ISL_2168637	2021-03-24	Alberta Precision Labs (APL)	Public Health Agency of Canada (PHAC) National Microbiology Laboratory	Buss et al
Canada/ABPHL-10845/2021	EPI_ISL_2168638	2021-03-24	Alberta Precision Labs (APL)	Public Health Agency of Canada (PHAC) National Microbiology Laboratory	Buss et al
Canada/ABPHL-10847/2021	EPI_ISL_2168640	2021-03-24	Alberta Precision Labs (APL)	Public Health Agency of Canada (PHAC) National Microbiology Laboratory	Buss et al
Canada/ABPHL-10848/2021	EPI_ISL_2168641	2021-03-24	Alberta Precision Labs (APL)	Public Health Agency of Canada (PHAC) National Microbiology Laboratory	Buss et al
Canada/ABPHL-10850/2021	EPI_ISL_2168643	2021-03-24	Alberta Precision Labs (APL)	Public Health Agency of Canada (PHAC) National Microbiology Laboratory	Buss et al
Canada/ABPHL-10852/2021	EPI_ISL_2168645	2021-03-24	Alberta Precision Labs (APL)	Public Health Agency of Canada (PHAC) National Microbiology Laboratory	Buss et al
Canada/ABPHL-10853/2021	EPI_ISL_2168646	2021-03-23	Alberta Precision Labs (APL)	Public Health Agency of Canada (PHAC) National Microbiology Laboratory	Buss et al
Canada/ABPHL-10854/2021	EPI_ISL_2168647	2021-03-23	Alberta Precision Labs (APL)	Public Health Agency of Canada (PHAC) National Microbiology Laboratory	Buss et al
Canada/ABPHL-10855/2021	EPI_ISL_2168648	2021-03-23	Alberta Precision Labs (APL)	Public Health Agency of Canada (PHAC) National Microbiology Laboratory	Buss et al
Canada/ABPHL-10856/2021	EPI_ISL_2168649	2021-03-24	Alberta Precision Labs (APL)	Public Health Agency of Canada (PHAC) National Microbiology Laboratory	Buss et al
Canada/ABPHL-10858/2021	EPI_ISL_2168651	2021-03-24	Alberta Precision Labs (APL)	Public Health Agency of Canada (PHAC) National Microbiology Laboratory	Buss et al
Canada/ABPHL-10860/2021	EPI_ISL_2168653	2021-03-23	Alberta Precision Labs (APL)	Public Health Agency of Canada (PHAC) National Microbiology Laboratory	Buss et al
Canada/ABPHL-10861/2021	EPI_ISL_2168654	2021-03-23	Alberta Precision Labs (APL)	Public Health Agency of Canada (PHAC) National Microbiology Laboratory	Buss et al
Canada/ABPHL-10863/2021	EPI_ISL_2168655	2021-03-23	Alberta Precision Labs (APL)	Public Health Agency of Canada (PHAC) National Microbiology Laboratory	Buss et al
Canada/ABPHL-10864/2021	EPI_ISL_2168656	2021-03-23	Alberta Precision Labs (APL)	Public Health Agency of Canada (PHAC) National Microbiology Laboratory	Buss et al
Canada/ABPHL-10865/2021	EPI_ISL_2168657	2021-03-25	Alberta Precision Labs (APL)	Public Health Agency of Canada (PHAC) National Microbiology Laboratory	Buss et al
Canada/ABPHL-10867/2021	EPI_ISL_2168659	2021-03-22	Alberta Precision Labs (APL)	Public Health Agency of Canada (PHAC) National Microbiology Laboratory	Buss et al
Canada/ABPHL-10868/2021	EPI_ISL_2168660	2021-03-22	Alberta Precision Labs (APL)	Public Health Agency of Canada (PHAC) National Microbiology Laboratory	Buss et al
Canada/ABPHL-10869/2021	EPI_ISL_2168661	2021-03-23	Alberta Precision Labs (APL)	Public Health Agency of Canada (PHAC) National Microbiology Laboratory	Buss et al
Canada/ABPHL-10870/2021	EPI_ISL_2168662	2021-03-23	Alberta Precision Labs (APL)	Public Health Agency of Canada (PHAC) National Microbiology Laboratory	Buss et al
Canada/ABPHL-10874/2021	EPI_ISL_2168666	2021-03-23	Alberta Precision Labs (APL)	Public Health Agency of Canada (PHAC) National Microbiology Laboratory	Buss et al
Canada/ABPHL-10875/2021	EPI_ISL_2168667	2021-03-23	Alberta Precision Labs (APL)	Public Health Agency of Canada (PHAC) National Microbiology Laboratory	Buss et al
Canada/ABPHL-10878/2021	EPI_ISL_2168670	2021-03-24	Alberta Precision Labs (APL)	Public Health Agency of Canada (PHAC) National Microbiology Laboratory	Buss et al
Canada/ABPHL-10879/2021	EPI_ISL_2168671	2021-03-24	Alberta Precision Labs (APL)	Public Health Agency of Canada (PHAC) National Microbiology Laboratory	Buss et al
Canada/ABPHL-10880/2021	EPI_ISL_2168672	2021-03-25	Alberta Precision Labs (APL)	Public Health Agency of Canada (PHAC) National Microbiology Laboratory	Buss et al
Canada/ABPHL-10882/2021	EPI_ISL_2168674	2021-03-23	Alberta Precision Labs (APL)	Public Health Agency of Canada (PHAC) National Microbiology Laboratory	Buss et al
Canada/ABPHL-10883/2021	EPI_ISL_2168675	2021-03-23	Alberta Precision Labs (APL)	Public Health Agency of Canada (PHAC) National Microbiology Laboratory	Buss et al
Canada/ABPHL-10885/2021	EPI_ISL_2168677	2021-03-24	Alberta Precision Labs (APL)	Public Health Agency of Canada (PHAC) National Microbiology Laboratory	Buss et al
Canada/ABPHL-10886/2021	EPI_ISL_2168678	2021-03-23	Alberta Precision Labs (APL)	Public Health Agency of Canada (PHAC) National Microbiology Laboratory	Buss et al
Canada/ABPHL-10887/2021	EPI_ISL_2168679	2021-03-23	Alberta Precision Labs (APL)	Public Health Agency of Canada (PHAC) National Microbiology Laboratory	Buss et al
Canada/ABPHL-10888/2021	EPI_ISL_2168680	2021-03-24	Alberta Precision Labs (APL)	Public Health Agency of Canada (PHAC) National Microbiology Laboratory	Buss et al
Canada/ABPHL-10926/2021	EPI_ISL_2168688	2021-03-30	Alberta Precision Labs (APL)	Public Health Agency of Canada (PHAC) National Microbiology Laboratory	Buss et al
Canada/ABPHL-10931/2021	EPI_ISL_2168693	2021-03-29	Alberta Precision Labs (APL)	Public Health Agency of Canada (PHAC) National Microbiology Laboratory	Buss et al
Canada/ABPHL-10932/2021	EPI_ISL_2168694	2021-03-29	Alberta Precision Labs (APL)	Public Health Agency of Canada (PHAC) National Microbiology Laboratory	Buss et al
Canada/ABPHL-10934/2021	EPI_ISL_2168696	2021-03-29	Alberta Precision Labs (APL)	Public Health Agency of Canada (PHAC) National Microbiology Laboratory	Buss et al
Canada/ABPHL-10935/2021	EPI_ISL_2168697	2021-03-30	Alberta Precision Labs (APL)	Public Health Agency of Canada (PHAC) National Microbiology Laboratory	Buss et al
Canada/ABPHL-10936/2021	EPI_ISL_2168698	2021-03-30	Alberta Precision Labs (APL)	Public Health Agency of Canada (PHAC) National Microbiology Laboratory	Buss et al
Canada/ABPHL-10937/2021	EPI_ISL_2168699	2021-03-30	Alberta Precision Labs (APL)	Public Health Agency of Canada (PHAC) National Microbiology Laboratory	Buss et al
Canada/ABPHL-10938/2021	EPI_ISL_2168700	2021-03-30	Alberta Precision Labs (APL)	Public Health Agency of Canada (PHAC) National Microbiology Laboratory	Buss et al
Canada/ABPHL-10940/2021	EPI_ISL_2168702	2021-03-29	Alberta Precision Labs (APL)	Public Health Agency of Canada (PHAC) National Microbiology Laboratory	Buss et al
Canada/ABPHL-10943/2021	EPI_ISL_2168705	2021-03-29	Alberta Precision Labs (APL)	Public Health Agency of Canada (PHAC) National Microbiology Laboratory	Buss et al
Canada/ABPHL-10945/2021	EPI_ISL_2168707	2021-03-30	Alberta Precision Labs (APL)	Public Health Agency of Canada (PHAC) National Microbiology Laboratory	Buss et al
Canada/ABPHL-10946/2021	EPI_ISL_2168708	2021-03-30	Alberta Precision Labs (APL)	Public Health Agency of Canada (PHAC) National Microbiology Laboratory	Buss et al
Canada/ABPHL-10947/2021	EPI_ISL_2168709	2021-03-29	Alberta Precision Labs (APL)	Public Health Agency of Canada (PHAC) National Microbiology Laboratory	Buss et al
Canada/ABPHL-10949/2021	EPI_ISL_2168711	2021-03-29	Alberta Precision Labs (APL)	Public Health Agency of Canada (PHAC) National Microbiology Laboratory	Buss et al
Canada/ABPHL-10950/2021	EPI_ISL_2168712	2021-03-29	Alberta Precision Labs (APL)	Public Health Agency of Canada (PHAC) National Microbiology Laboratory	Buss et al
Canada/ABPHL-10952/2021	EPI_ISL_2168714	2021-03-30	Alberta Precision Labs (APL)	Public Health Agency of Canada (PHAC) National Microbiology Laboratory	Buss et al
Canada/ABPHL-10953/2021	EPI_ISL_2168715	2021-03-30	Alberta Precision Labs (APL)	Public Health Agency of Canada (PHAC) National Microbiology Laboratory	Buss et al
Canada/ABPHL-10954/2021	EPI_ISL_2168716	2021-03-30	Alberta Precision Labs (APL)	Public Health Agency of Canada (PHAC) National Microbiology Laboratory	Buss et al
Canada/ABPHL-10955/2021	EPI_ISL_2168717	2021-03-29	Alberta Precision Labs (APL)	Public Health Agency of Canada (PHAC) National Microbiology Laboratory	Buss et al
Canada/ABPHL-10956/2021	EPI_ISL_2168718	2021-03-29	Alberta Precision Labs (APL)	Public Health Agency of Canada (PHAC) National Microbiology Laboratory	Buss et al
Canada/ABPHL-10959/2021	EPI_ISL_2168721	2021-03-29	Alberta Precision Labs (APL)	Public Health Agency of Canada (PHAC) National Microbiology Laboratory	Buss et al
Canada/ABPHL-10961/2021	EPI_ISL_2168723	2021-03-29	Alberta Precision Labs (APL)	Public Health Agency of Canada (PHAC) National Microbiology Laboratory	Buss et al
Canada/ABPHL-10962/2021	EPI_ISL_2168724	2021-03-29	Alberta Precision Labs (APL)	Public Health Agency of Canada (PHAC) National Microbiology Laboratory	Buss et al
Canada/ABPHL-10963/2021	EPI_ISL_2168725	2021-03-29	Alberta Precision Labs (APL)	Public Health Agency of Canada (PHAC) National Microbiology Laboratory	Buss et al
Canada/ABPHL-10966/2021	EPI_ISL_2168728	2021-03-29	Alberta Precision Labs (APL)	Public Health Agency of Canada (PHAC) National Microbiology Laboratory	Buss et al
Canada/ABPHL-10968/2021	EPI_ISL_2168730	2021-03-29	Alberta Precision Labs (APL)	Public Health Agency of Canada (PHAC) National Microbiology Laboratory	Buss et al
Canada/ABPHL-10979/2021	EPI_ISL_2168741	2021-03-30	Alberta Precision Labs (APL)	Public Health Agency of Canada (PHAC) National Microbiology Laboratory	Buss et al
Canada/ABPHL-10984/2021	EPI_ISL_2168746	2021-03-29	Alberta Precision Labs (APL)	Public Health Agency of Canada (PHAC) National Microbiology Laboratory	Buss et al
Canada/ABPHL-11579/2021	EPI_ISL_2169255	2021-04-01	Alberta Precision Labs (APL)	Public Health Agency of Canada (PHAC) National Microbiology Laboratory	Buss et al
Canada/ABPHL-11580/2021	EPI_ISL_2169256	2021-03-30	Alberta Precision Labs (APL)	Public Health Agency of Canada (PHAC) National Microbiology Laboratory	Buss et al
Canada/ABPHL-11582/2021	EPI_ISL_2169258	2021-03-30	Alberta Precision Labs (APL)	Public Health Agency of Canada (PHAC) National Microbiology Laboratory	Buss et al
Canada/ABPHL-11594/2021	EPI_ISL_2169266	2021-03-30	Alberta Precision Labs (APL)	Public Health Agency of Canada (PHAC) National Microbiology Laboratory	Buss et al
Canada/ABPHL-11602/2021	EPI_ISL_2169274	2021-03-31	Alberta Precision Labs (APL)	Public Health Agency of Canada (PHAC) National Microbiology Laboratory	Buss et al
Canada/ABPHL-11609/2021	EPI_ISL_2169280	2021-03-31	Alberta Precision Labs (APL)	Public Health Agency of Canada (PHAC) National Microbiology Laboratory	Buss et al
Canada/ABPHL-11610/2021	EPI_ISL_2169281	2021-03-31	Alberta Precision Labs (APL)	Public Health Agency of Canada (PHAC) National Microbiology Laboratory	Buss et al
Canada/ABPHL-11612/2021	EPI_ISL_2169283	2021-03-31	Alberta Precision Labs (APL)	Public Health Agency of Canada (PHAC) National Microbiology Laboratory	Buss et al
Canada/ABPHL-11614/2021	EPI_ISL_2169285	2021-03-31	Alberta Precision Labs (APL)	Public Health Agency of Canada (PHAC) National Microbiology Laboratory	Buss et al
Canada/ABPHL-11618/2021	EPI_ISL_2169289	2021-03-31	Alberta Precision Labs (APL)	Public Health Agency of Canada (PHAC) National Microbiology Laboratory	Buss et al
Canada/ABPHL-11619/2021	EPI_ISL_2169290	2021-03-31	Alberta Precision Labs (APL)	Public Health Agency of Canada (PHAC) National Microbiology Laboratory	Buss et al
Canada/ABPHL-11623/2021	EPI_ISL_2169294	2021-04-01	Alberta Precision Labs (APL)	Public Health Agency of Canada (PHAC) National Microbiology Laboratory	Buss et al
Canada/ABPHL-11626/2021	EPI_ISL_2169297	2021-03-31	Alberta Precision Labs (APL)	Public Health Agency of Canada (PHAC) National Microbiology Laboratory	Buss et al
Canada/ABPHL-11642/2021	EPI_ISL_2169309	2021-04-01	Alberta Precision Labs (APL)	Public Health Agency of Canada (PHAC) National Microbiology Laboratory	Buss et al
Canada/ABPHL-11717/2021	EPI_ISL_2169365	2021-04-03	Alberta Precision Labs (APL)	Public Health Agency of Canada (PHAC) National Microbiology Laboratory	Buss et al
Canada/ABPHL-11879/2021	EPI_ISL_2169499	2021-04-02	Alberta Precision Labs (APL)	Public Health Agency of Canada (PHAC) National Microbiology Laboratory	Buss et al
Canada/ABPHL-11885/2021	EPI_ISL_2169505	2021-04-03	Alberta Precision Labs (APL)	Public Health Agency of Canada (PHAC) National Microbiology Laboratory	Buss et al
Canada/ABPHL-11895/2021	EPI_ISL_2169515	2021-04-04	Alberta Precision Labs (APL)	Public Health Agency of Canada (PHAC) National Microbiology Laboratory	Buss et al
Canada/ABPHL-11899/2021	EPI_ISL_2169519	2021-04-04	Alberta Precision Labs (APL)	Public Health Agency of Canada (PHAC) National Microbiology Laboratory	Buss et al
Canada/ABPHL-11907/2021	EPI_ISL_2169527	2021-04-04	Alberta Precision Labs (APL)	Public Health Agency of Canada (PHAC) National Microbiology Laboratory	Buss et al
Canada/ABPHL-11920/2021	EPI_ISL_2169540	2021-04-04	Alberta Precision Labs (APL)	Public Health Agency of Canada (PHAC) National Microbiology Laboratory	Buss et al
Canada/ABPHL-11924/2021	EPI_ISL_2169544	2021-04-05	Alberta Precision Labs (APL)	Public Health Agency of Canada (PHAC) National Microbiology Laboratory	Buss et al
Canada/ABPHL-12056/2021	EPI_ISL_2169654	2021-04-06	Alberta Precision Labs (APL)	Public Health Agency of Canada (PHAC) National Microbiology Laboratory	Buss et al
Canada/ABPHL-12057/2021	EPI_ISL_2169655	2021-04-07	Alberta Precision Labs (APL)	Public Health Agency of Canada (PHAC) National Microbiology Laboratory	Buss et al
Canada/ABPHL-12058/2021	EPI_ISL_2169656	2021-04-07	Alberta Precision Labs (APL)	Public Health Agency of Canada (PHAC) National Microbiology Laboratory	Buss et al
Canada/ABPHL-12065/2021	EPI_ISL_2169663	2021-04-07	Alberta Precision Labs (APL)	Public Health Agency of Canada (PHAC) National Microbiology Laboratory	Buss et al
Canada/ABPHL-12072/2021	EPI_ISL_2169670	2021-04-07	Alberta Precision Labs (APL)	Public Health Agency of Canada (PHAC) National Microbiology Laboratory	Buss et al
Canada/ABPHL-12367/2021	EPI_ISL_2169894	2021-04-05	Alberta Precision Labs (APL)	Public Health Agency of Canada (PHAC) National Microbiology Laboratory	Buss et al
Canada/ABPHL-12386/2021	EPI_ISL_2169911	2021-04-06	Alberta Precision Labs (APL)	Public Health Agency of Canada (PHAC) National Microbiology Laboratory	Buss et al
Canada/ABPHL-12402/2021	EPI_ISL_2169926	2021-04-06	Alberta Precision Labs (APL)	Public Health Agency of Canada (PHAC) National Microbiology Laboratory	Buss et al
Canada/BC-BCCDC-13529/2021	EPI_ISL_982299	2021-01-29	BCCDC Public Health Laboratory	BCCDC Public Health Laboratory	Prystajecky Natalie et al
Canada/BC-BCCDC-25403/2021	EPI_ISL_2522561	2021-02-19	BCCDC Public Health Laboratory	BCCDC Public Health Laboratory	Prystajecky Natalie et al
Canada/BC-BCCDC-25502/2021	EPI_ISL_2522630	2021-02-28	BCCDC Public Health Laboratory	BCCDC Public Health Laboratory	Prystajecky Natalie et al
Canada/BC-BCCDC-38258/2021	EPI_ISL_2524248	2021-02-04	BCCDC Public Health Laboratory	BCCDC Public Health Laboratory	Prystajecky Natalie et al
Canada/BC-BCCDC-38850/2021	EPI_ISL_2524572	2021-02-16	BCCDC Public Health Laboratory	BCCDC Public Health Laboratory	Prystajecky Natalie et al
Canada/BC-BCCDC-39292/2021	EPI_ISL_2525006	2021-01-29	BCCDC Public Health Laboratory	BCCDC Public Health Laboratory	Prystajecky Natalie et al
Canada/BC-BCCDC-39389/2021	EPI_ISL_2525153	2021-03-04	BCCDC Public Health Laboratory	BCCDC Public Health Laboratory	Prystajecky Natalie et al
Canada/BC-BCCDC-54926/2021	EPI_ISL_2530657	2021-03-25	BCCDC Public Health Laboratory	BCCDC Public Health Laboratory	Prystajecky Natalie et al
Canada/BC-BCCDC-55865/2021	EPI_ISL_2530880	2021-03-30	BCCDC Public Health Laboratory	BCCDC Public Health Laboratory	Prystajecky Natalie et al
Canada/BC-BCCDC-55928/2021	EPI_ISL_2530954	2021-04-09	BCCDC Public Health Laboratory	BCCDC Public Health Laboratory	Prystajecky Natalie et al
Canada/BC-BCCDC-55977/2021	EPI_ISL_2531043	2021-04-11	BCCDC Public Health Laboratory	BCCDC Public Health Laboratory	Prystajecky Natalie et al
Canada/BC-BCCDC-56011/2021	EPI_ISL_2531099	2021-04-17	BCCDC Public Health Laboratory	BCCDC Public Health Laboratory	Prystajecky Natalie et al
Canada/BC-BCCDC-56463/2021	EPI_ISL_2531512	2021-03-26	BCCDC Public Health Laboratory	BCCDC Public Health Laboratory	Prystajecky Natalie et al
Canada/BC-BCCDC-56579/2021	EPI_ISL_2531618	2021-03-26	BCCDC Public Health Laboratory	BCCDC Public Health Laboratory	Prystajecky Natalie et al
Canada/BC-BCCDC-57552/2021	EPI_ISL_2718650	2021-03-31	BCCDC Public Health Laboratory	BCCDC Public Health Laboratory	Prystajecky Natalie et al
Canada/BC-BCCDC-58183/2021	EPI_ISL_2718858	2021-04-05	BCCDC Public Health Laboratory	BCCDC Public Health Laboratory	Prystajecky Natalie et al
Canada/BC-BCCDC-58987/2021	EPI_ISL_2654226	2021-04-10	BCCDC Public Health Laboratory	BCCDC Public Health Laboratory	Prystajecky Natalie et al
Canada/BC-BCCDC-74555/2021	EPI_ISL_2654944	2021-04-09	BCCDC Public Health Laboratory	BCCDC Public Health Laboratory	Prystajecky Natalie et al
Canada/BC-BCCDC-74609/2021	EPI_ISL_2654990	2021-04-11	BCCDC Public Health Laboratory	BCCDC Public Health Laboratory	Prystajecky Natalie et al
Canada/BC-BCCDC-74642/2021	EPI_ISL_2655020	2021-04-14	BCCDC Public Health Laboratory	BCCDC Public Health Laboratory	Prystajecky Natalie et al
Canada/BC-BCCDC-75472/2021	EPI_ISL_2655731	2021-04-13	BCCDC Public Health Laboratory	BCCDC Public Health Laboratory	Prystajecky Natalie et al
Canada/BC-BCCDC-75713/2021	EPI_ISL_2655915	2021-04-18	BCCDC Public Health Laboratory	BCCDC Public Health Laboratory	Prystajecky Natalie et al
Canada/BC-BCCDC-76346/2021	EPI_ISL_2719261	2021-04-27	BCCDC Public Health Laboratory	BCCDC Public Health Laboratory	Prystajecky Natalie et al
Canada/BC-BCCDC-76603/2021	EPI_ISL_2656238	2021-04-15	BCCDC Public Health Laboratory	BCCDC Public Health Laboratory	Prystajecky Natalie et al
Canada/BC-BCCDC-76607/2021	EPI_ISL_2656241	2021-04-15	BCCDC Public Health Laboratory	BCCDC Public Health Laboratory	Prystajecky Natalie et al
Canada/BC-BCCDC-76698/2021	EPI_ISL_2656303	2021-04-17	BCCDC Public Health Laboratory	BCCDC Public Health Laboratory	Prystajecky Natalie et al
Canada/BC-BCCDC-76707/2021	EPI_ISL_2656310	2021-04-17	BCCDC Public Health Laboratory	BCCDC Public Health Laboratory	Prystajecky Natalie et al
Canada/BC-BCCDC-76761/2021	EPI_ISL_2656349	2021-04-18	BCCDC Public Health Laboratory	BCCDC Public Health Laboratory	Prystajecky Natalie et al
Canada/BC-BCCDC-77188/2021	EPI_ISL_2719427	2021-04-24	BCCDC Public Health Laboratory	BCCDC Public Health Laboratory	Prystajecky Natalie et al
Canada/BC-BCCDC-77810/2021	EPI_ISL_2719897	2021-04-28	BCCDC Public Health Laboratory	BCCDC Public Health Laboratory	Prystajecky Natalie et al
Canada/BC-BCCDC-77837/2021	EPI_ISL_2719916	2021-04-28	BCCDC Public Health Laboratory	BCCDC Public Health Laboratory	Prystajecky Natalie et al
Canada/BC-BCCDC-78272/2021	EPI_ISL_2720267	2021-04-10	BCCDC Public Health Laboratory	BCCDC Public Health Laboratory	Prystajecky Natalie et al
Canada/BC-BCCDC-78329/2021	EPI_ISL_2720309	2021-04-26	BCCDC Public Health Laboratory	BCCDC Public Health Laboratory	Prystajecky Natalie et al
Canada/BC-BCCDC-78348/2021	EPI_ISL_2720322	2021-04-27	BCCDC Public Health Laboratory	BCCDC Public Health Laboratory	Prystajecky Natalie et al
Canada/BC-BCCDC-78559/2021	EPI_ISL_2720584	2021-04-22	BCCDC Public Health Laboratory	BCCDC Public Health Laboratory	Prystajecky Natalie et al
Canada/BC-BCCDC-78560/2021	EPI_ISL_2720585	2021-04-24	BCCDC Public Health Laboratory	BCCDC Public Health Laboratory	Prystajecky Natalie et al
Canada/BC-BCCDC-78833/2021	EPI_ISL_2720807	2021-04-22	BCCDC Public Health Laboratory	BCCDC Public Health Laboratory	Prystajecky Natalie et al
Canada/BC-BCCDC-79014/2021	EPI_ISL_2720955	2021-04-26	BCCDC Public Health Laboratory	BCCDC Public Health Laboratory	Prystajecky Natalie et al
Canada/BC-BCCDC-79227/2021	EPI_ISL_2721136	2021-04-15	BCCDC Public Health Laboratory	BCCDC Public Health Laboratory	Prystajecky Natalie et al
Canada/BC-BCCDC-86984/2021	EPI_ISL_2721422	2021-04-28	BCCDC Public Health Laboratory	BCCDC Public Health Laboratory	Prystajecky Natalie et al
Canada/BC-BCCDC-86993/2021	EPI_ISL_2721426	2021-04-29	BCCDC Public Health Laboratory	BCCDC Public Health Laboratory	Prystajecky Natalie et al
Canada/BC-BCCDC-87052/2021	EPI_ISL_2721453	2021-04-27	BCCDC Public Health Laboratory	BCCDC Public Health Laboratory	Prystajecky Natalie et al
Canada/BC-BCCDC-87299/2021	EPI_ISL_2721548	2021-05-10	BCCDC Public Health Laboratory	BCCDC Public Health Laboratory	Prystajecky Natalie et al
Canada/BC-BCCDC-87381/2021	EPI_ISL_2721583	2021-05-12	BCCDC Public Health Laboratory	BCCDC Public Health Laboratory	Prystajecky Natalie et al
Canada/BC-BCCDC-88625/2021	EPI_ISL_2721840	2021-05-04	BCCDC Public Health Laboratory	BCCDC Public Health Laboratory	Prystajecky Natalie et al
Canada/BC-BCCDC-88647/2021	EPI_ISL_2721869	2021-04-27	BCCDC Public Health Laboratory	BCCDC Public Health Laboratory	Prystajecky Natalie et al
Canada/MB-NML-86808/2021	EPI_ISL_2495661	2021-05-22	MB-Cadham Provincial laboratory	National Microbiology Laboratory (NML)	Anna Majer et al
Canada/NL-NML-43008/2021	EPI_ISL_2161784	2021-04-08	NL-Dr. Leonard A. Miller Centre for Health Services	National Microbiology Laboratory (NML)	Anna Majer et al
Canada/NL-NML-62031/2021	EPI_ISL_2484625	2021-05-01	NL-Dr. Leonard A. Miller Centre for Health Services	National Microbiology Laboratory (NML)	Anna Majer et al
Canada/NL-NML-62032/2021	EPI_ISL_2484626	2021-05-01	NL-Dr. Leonard A. Miller Centre for Health Services	National Microbiology Laboratory (NML)	Anna Majer et al
Canada/NL-NML-85349/2021	EPI_ISL_2484636	2021-05-16	NL-Dr. Leonard A. Miller Centre for Health Services	National Microbiology Laboratory (NML)	Anna Majer et al
Canada/NS-NML-2284/2020	EPI_ISL_1666855	2020-05-14	NS-QEII Health Sciences Centre	National Microbiology Laboratory (NML)	Anna Majer et al
Canada/QC-L00329203/2021	EPI_ISL_3143071	2021-02-26	Laboratoire de sant√© publique du Qu√©bec	Laboratoire de sant√© publique du Qu√©bec	Sandrine Moreira et al
Canada/QC-L00329523/2021	EPI_ISL_3143095	2021-02-25	Laboratoire de sant√© publique du Qu√©bec	Laboratoire de sant√© publique du Qu√©bec	Sandrine Moreira et al
Canada/QC-L00332644001/2021	EPI_ISL_3143258	2021-03-08	Laboratoire de sant√© publique du Qu√©bec	Laboratoire de sant√© publique du Qu√©bec	Sandrine Moreira et al
Canada/QC-L00338499001/2021	EPI_ISL_3143707	2021-03-23	Laboratoire de sant√© publique du Qu√©bec	Laboratoire de sant√© publique du Qu√©bec	Sandrine Moreira et al
Canada/QC-L00340902001/2021	EPI_ISL_3144245	2021-03-26	Laboratoire de sant√© publique du Qu√©bec	Laboratoire de sant√© publique du Qu√©bec	Sandrine Moreira et al
Canada/QC-L00340940001/2021	EPI_ISL_3144122	2021-03-27	Laboratoire de sant√© publique du Qu√©bec	Laboratoire de sant√© publique du Qu√©bec	Sandrine Moreira et al
Canada/QC-L00357718/2021	EPI_ISL_2989556	2021-05-28	Laboratoire de sant√© publique du Qu√©bec	Laboratoire de sant√© publique du Qu√©bec	Sandrine Moreira et al
Canada/QC-L00358299/2021	EPI_ISL_2989571	2021-06-04	Laboratoire de sant√© publique du Qu√©bec	Laboratoire de sant√© publique du Qu√©bec	Sandrine Moreira et al
Canada/Qc-L00331935001/2021	EPI_ISL_2294169	2021-03-05	Laboratoire de sant√© publique du Qu√©bec	Laboratoire de sant√© publique du Qu√©bec	Sandrine Moreira et al
Canada/SK-NML-23514/2021	EPI_ISL_2565652	2021-03-16	SK-Roy Romanow Provincial Laboratory	National Microbiology Laboratory (NML)	Anna Majer et al
Canada/SK-NML-48976/2021	EPI_ISL_2564518	2021-03-26	SK-Roy Romanow Provincial Laboratory	National Microbiology Laboratory (NML)	Anna Majer et al
Canada/SK-NML-55330/2021	EPI_ISL_2564698	2021-04-19	SK-Roy Romanow Provincial Laboratory	National Microbiology Laboratory (NML)	Anna Majer et al
Canada/SK-NML-55504/2021	EPI_ISL_2564840	2021-04-05	SK-Roy Romanow Provincial Laboratory	National Microbiology Laboratory (NML)	Anna Majer et al
Canada/SK-NML-55830/2021	EPI_ISL_2564973	2021-04-16	SK-Roy Romanow Provincial Laboratory	National Microbiology Laboratory (NML)	Anna Majer et al
Canada/SK-NML-60027/2021	EPI_ISL_2585449	2021-04-21	SK-Roy Romanow Provincial Laboratory	National Microbiology Laboratory (NML)	Anna Majer et al
Canada/SK-NML-60166/2021	EPI_ISL_2585718	2021-04-24	SK-Roy Romanow Provincial Laboratory	National Microbiology Laboratory (NML)	Anna Majer et al
Canada/SK-NML-74262/2021	EPI_ISL_2587453	2021-05-12	SK-Roy Romanow Provincial Laboratory	National Microbiology Laboratory (NML)	Anna Majer et al
Canada/SK-NML-94247/2021	EPI_ISL_2889500	2021-05-29	SK-Roy Romanow Provincial Laboratory	National Microbiology Laboratory (NML)	Anna Majer et al
Canada/SK-NML-94281/2021	EPI_ISL_2889529	2021-05-31	SK-Roy Romanow Provincial Laboratory	National Microbiology Laboratory (NML)	Anna Majer et al
CostaRica/INC-0493/2021	EPI_ISL_1827522	2021-03-15	AREA DE SALUD DESAMPARADOS 1 - CLINICA DR. MARCIAL FALLAS	Inciensa, Instituto Costarricense de Investigaci√≥n y Ense√±anza en Nutrici√≥n y Salud	Francisco Duarte et al
Croatia/2838/2021	EPI_ISL_2626501	2021-03-17	Institute of Public Health of Zagreb County	Croatian Institute of Public Health	Irena Tabain et al
Croatia/3038/2021	EPI_ISL_2627300	2021-04-09	Croatian Institute of Public Health	Croatian Institute of Public Health	Irena Tabain et al
Croatia/4456/2021	EPI_ISL_2674012	2021-04-27	Zavod za javno zdravstvo ≈†ibensko- Kninske ≈Ωupanije	Hrvatski zavod za javno zdravstvo	Irena Tabain et al
Croatia/4729/2021	EPI_ISL_2675013	2021-05-02	Klinika za infektivne bolesti "Dr. Fran Mihaljeviƒá"	Hrvatski zavod za javno zdravstvo	Irena Tabain et al
Croatia/5011/2021	EPI_ISL_2674932	2021-05-04	Hrvatski zavod za javno zdravstvo	Hrvatski zavod za javno zdravstvo	Irena Tabain et al
Croatia/6694/2021	EPI_ISL_3061281	2021-06-17	Zavod za javno zdravstvo Meƒëimurske ≈Ωupanije	Hrvatski zavod za javno zdravstvo	Irena Tabain et al
Croatia/7065/2021	EPI_ISL_3151768	2021-07-06	Klinika za infektivne bolesti "Dr. Fran Mihaljeviƒá"	Hrvatski zavod za javno zdravstvo	Irena Tabain et al
Croatia/986/2021	EPI_ISL_1443557	2021-02-23	Teaching Institute for Public Health of Split-Dalmatia County	Croatian Institute of Public Health	Irena Tabain et al
Curacao/CW-RIVM-29951/2021	EPI_ISL_2093524	2021-04-16	Dutch COVID-19 response team	National Institute for Public Health and the Environment (RIVM)	Adam Meijer et al
CzechRepublic/CSQ0010/2021	EPI_ISL_2637217	2021-06-09	University Hospital Brno, OKMI	University Hospital Brno, CMBG	Matej Bezdicek et al
CzechRepublic/CSQ0068/2021	EPI_ISL_2920091	2021-03-07	OKMI	CMBG	Matej Bezdicek et al
CzechRepublic/IMG30N_7955/2021	EPI_ISL_2709622	2021-05-14	National Institute of Public Health	Institute of Molecular Genetics CAS	Jan Paƒçes et al
CzechRepublic/NRL_234/2021	EPI_ISL_850679	2021-01-05	The National Institute of Public Health	State Veterinary Institute Prague	Nagy et al
CzechRepublic/NRL_2806_21/2021	EPI_ISL_2002054	2021-02-15	National Institute of Public Health	National Institute of Public Health	Helena Jirincova et al
CzechRepublic/NRL_5308/2021	EPI_ISL_2439095	2021-02-03	National Institute of Public Health	Charles University, Faculty of Science, BIOCEV, OMICS Genomics	Vladim√≠r Hampl et al
CzechRepublic/NRL_5708_21/2021	EPI_ISL_2324687	2021-03-29	National Institute of Public Health	National Institute of Public Health	Helena Jirincova et al
CzechRepublic/NRL_8032/2021	EPI_ISL_3032415	2021-05-10	National Institute of Public Health	National Institute of Public Health	Helena Jirincova et al
CzechRepublic/NRL_8205/2021	EPI_ISL_2562072	2021-04-22	National Institute of Public Health	State Veterinary Institute Prague	Nagy et al
CzechRepublic/NRL_8482/2021	EPI_ISL_2674203	2021-05-17	National Institute of Public Health	State Veterinary Institute Prague	Nagy et al
CzechRepublic/NRL_8634/2021	EPI_ISL_2674262	2021-06-02	National Institute of Public Health	State Veterinary Institute Prague	Nagy et al
CzechRepublic/NRL_8895/2021	EPI_ISL_2726997	2021-06-10	National Institute of Public Health	National Institute of Public Health	Helena Jirincova et al
CzechRepublic/NRL_9232/2021	EPI_ISL_3152844	2021-06-07	National Institute of Public Health	State Veterinary Institute Prague	Alexander Nagy et al
CzechRepublic/NRL_9761/2021	EPI_ISL_3063239	2021-06-30	National Institute of Public Health	National Institute of Public Health	Helena Jirincova et al
CzechRepublic/UKDD-2021-030117543/2021	EPI_ISL_2841825	2021-03-18	County Hospital of Liberec, Dept. of genetic and molecular diagnostic	Institute of Medical Microbiology and Virology, University Hospital Carl Gustav Carus, TU Dresden	Marlena Stadtm√ºller et al
CzechRepublic/UKDD-KNL-2021-050110910/2021	EPI_ISL_2920000	2021-05-20	County Hospital of Liberec, Dept. of genetic and molecular diagnostic	Institute of Medical Microbiology and Virology, University Hospital Carl Gustav Carus, TU Dresden	Marlena Stadtm√ºller et al
CzechRepublic/UKDD-KNL-2021-050152436/2021	EPI_ISL_2878040	2021-05-27	County Hospital of Liberec, Dept. of genetic and molecular diagnostic	Institute of Medical Microbiology and Virology, University Hospital Carl Gustav Carus, TU Dresden	Marlena Stadtm√ºller et al
CzechRepublic/UMTM216410/2021	EPI_ISL_2346363	2021-05-12	Institute of Molecular and Translational Medicine / Laboratory of Experimental Medicine, Faculty of Medicine and Dentistry, Palacky University and University Hospital Olomouc	Institute of Molecular and Translational Medicine / Laboratory of Experimental Medicine, Faculty of Medicine and Dentistry, Palacky University	Rastislav Slavkovsk√Ω et al
DRC/RDC-385/2021	EPI_ISL_2966650	2021-06-16	Viral Respiratory Lab, National Institute for Biomedical Research (INRB)	Pathogen Sequencing Lab, National Institute for Biomedical Research (INRB)	Placide Mbala-Kingebeni et al
Denmark/DCGC-100369/2021	EPI_ISL_2298253	2021-05-10	Department of Virus and Microbiological Special Diagnostics, Statens Serum Institut, Copenhagen, Denmark	Aalborg University	Danish Covid-19 Genome Consortium et al
Denmark/DCGC-100467/2021	EPI_ISL_2298328	2021-05-17	Department of Virus and Microbiological Special Diagnostics, Statens Serum Institut, Copenhagen, Denmark	Aalborg University	Danish Covid-19 Genome Consortium et al
Denmark/DCGC-100693/2021	EPI_ISL_2298501	2021-05-17	Department of Virus and Microbiological Special Diagnostics, Statens Serum Institut, Copenhagen, Denmark	Aalborg University	Danish Covid-19 Genome Consortium et al
Denmark/DCGC-101087/2021	EPI_ISL_2298880	2021-05-10	Department of Virus and Microbiological Special Diagnostics, Statens Serum Institut, Copenhagen, Denmark	Aalborg University	Danish Covid-19 Genome Consortium et al
Denmark/DCGC-102707/2021	EPI_ISL_2300213	2021-05-17	Department of Virus and Microbiological Special Diagnostics, Statens Serum Institut, Copenhagen, Denmark	Aalborg University	Danish Covid-19 Genome Consortium et al
Denmark/DCGC-103235/2021	EPI_ISL_2300759	2021-05-03	Department of Virus and Microbiological Special Diagnostics, Statens Serum Institut, Copenhagen, Denmark	Aalborg University	Danish Covid-19 Genome Consortium et al
Denmark/DCGC-103319/2021	EPI_ISL_2300824	2021-05-17	Department of Virus and Microbiological Special Diagnostics, Statens Serum Institut, Copenhagen, Denmark	Aalborg University	Danish Covid-19 Genome Consortium et al
Denmark/DCGC-104759/2021	EPI_ISL_2679419	2021-05-24	Department of Bacteria, Parasites and Fungi, Statens Serum Institut, Copenhagen, Denmark	Statens Serum Institut Bioinformatics and Microbial Genomics	Danish Covid-19 Genome Consortium et al
Denmark/DCGC-104971/2021	EPI_ISL_3075301	2021-05-24	Department of Bacteria, Parasites and Fungi, Statens Serum Institut, Copenhagen, Denmark	Statens Serum Institut Bioinformatics and Microbial Genomics	Danish Covid-19 Genome Consortium et al
Denmark/DCGC-104992/2021	EPI_ISL_2429686	2021-05-24	Department of Bacteria, Parasites and Fungi, Statens Serum Institut, Copenhagen, Denmark	Statens Serum Institut Bioinformatics and Microbial Genomics	Danish Covid-19 Genome Consortium et al
Denmark/DCGC-105105/2021	EPI_ISL_2679600	2021-05-24	Department of Bacteria, Parasites and Fungi, Statens Serum Institut, Copenhagen, Denmark	Statens Serum Institut Bioinformatics and Microbial Genomics	Danish Covid-19 Genome Consortium et al
Denmark/DCGC-105489/2021	EPI_ISL_2412997	2021-05-24	Department of Bacteria, Parasites and Fungi, Statens Serum Institut, Copenhagen, Denmark	Statens Serum Institut Bioinformatics and Microbial Genomics	Danish Covid-19 Genome Consortium et al
Denmark/DCGC-105700/2021	EPI_ISL_2430090	2021-05-24	Department of Bacteria, Parasites and Fungi, Statens Serum Institut, Copenhagen, Denmark	Statens Serum Institut Bioinformatics and Microbial Genomics	Danish Covid-19 Genome Consortium et al
Denmark/DCGC-108104/2021	EPI_ISL_2680434	2021-05-24	Department of Bacteria, Parasites and Fungi, Statens Serum Institut, Copenhagen, Denmark	Statens Serum Institut Bioinformatics and Microbial Genomics	Danish Covid-19 Genome Consortium et al
Denmark/DCGC-108555/2021	EPI_ISL_2417006	2021-05-24	Department of Bacteria, Parasites and Fungi, Statens Serum Institut, Copenhagen, Denmark	Statens Serum Institut Bioinformatics and Microbial Genomics	Danish Covid-19 Genome Consortium et al
Denmark/DCGC-109019/2021	EPI_ISL_3075473	2021-05-24	Department of Bacteria, Parasites and Fungi, Statens Serum Institut, Copenhagen, Denmark	Statens Serum Institut Bioinformatics and Microbial Genomics	Danish Covid-19 Genome Consortium et al
Denmark/DCGC-109050/2021	EPI_ISL_2417604	2021-05-17	Department of Bacteria, Parasites and Fungi, Statens Serum Institut, Copenhagen, Denmark	Statens Serum Institut Bioinformatics and Microbial Genomics	Danish Covid-19 Genome Consortium et al
Denmark/DCGC-110415/2021	EPI_ISL_2675625	2021-05-24	Department of Bacteria, Parasites and Fungi, Statens Serum Institut, Copenhagen, Denmark	Statens Serum Institut Bioinformatics and Microbial Genomics	Danish Covid-19 Genome Consortium et al
Denmark/DCGC-110584/2021	EPI_ISL_2675755	2021-06-14	Department of Bacteria, Parasites and Fungi, Statens Serum Institut, Copenhagen, Denmark	Statens Serum Institut Bioinformatics and Microbial Genomics	Danish Covid-19 Genome Consortium et al
Denmark/DCGC-110755/2021	EPI_ISL_2675879	2021-05-31	Department of Bacteria, Parasites and Fungi, Statens Serum Institut, Copenhagen, Denmark	Statens Serum Institut Bioinformatics and Microbial Genomics	Danish Covid-19 Genome Consortium et al
Denmark/DCGC-111376/2021	EPI_ISL_2665839	2021-05-31	Department of Bacteria, Parasites and Fungi, Statens Serum Institut, Copenhagen, Denmark	Statens Serum Institut Bioinformatics and Microbial Genomics	Danish Covid-19 Genome Consortium et al
Denmark/DCGC-111735/2021	EPI_ISL_2666127	2021-06-14	Department of Bacteria, Parasites and Fungi, Statens Serum Institut, Copenhagen, Denmark	Statens Serum Institut Bioinformatics and Microbial Genomics	Danish Covid-19 Genome Consortium et al
Denmark/DCGC-111904/2021	EPI_ISL_3074333	2021-06-14	Department of Bacteria, Parasites and Fungi, Statens Serum Institut, Copenhagen, Denmark	Statens Serum Institut Bioinformatics and Microbial Genomics	Danish Covid-19 Genome Consortium et al
Denmark/DCGC-111959/2021	EPI_ISL_2666295	2021-05-24	Department of Bacteria, Parasites and Fungi, Statens Serum Institut, Copenhagen, Denmark	Statens Serum Institut Bioinformatics and Microbial Genomics	Danish Covid-19 Genome Consortium et al
Denmark/DCGC-112344/2021	EPI_ISL_2666564	2021-05-31	Department of Bacteria, Parasites and Fungi, Statens Serum Institut, Copenhagen, Denmark	Statens Serum Institut Bioinformatics and Microbial Genomics	Danish Covid-19 Genome Consortium et al
Denmark/DCGC-112379/2021	EPI_ISL_2666590	2021-06-07	Department of Bacteria, Parasites and Fungi, Statens Serum Institut, Copenhagen, Denmark	Statens Serum Institut Bioinformatics and Microbial Genomics	Danish Covid-19 Genome Consortium et al
Denmark/DCGC-112508/2021	EPI_ISL_3074423	2021-05-31	Department of Bacteria, Parasites and Fungi, Statens Serum Institut, Copenhagen, Denmark	Statens Serum Institut Bioinformatics and Microbial Genomics	Danish Covid-19 Genome Consortium et al
Denmark/DCGC-112686/2021	EPI_ISL_2666816	2021-05-31	Department of Bacteria, Parasites and Fungi, Statens Serum Institut, Copenhagen, Denmark	Statens Serum Institut Bioinformatics and Microbial Genomics	Danish Covid-19 Genome Consortium et al
Denmark/DCGC-112941/2021	EPI_ISL_2667002	2021-06-14	Department of Bacteria, Parasites and Fungi, Statens Serum Institut, Copenhagen, Denmark	Statens Serum Institut Bioinformatics and Microbial Genomics	Danish Covid-19 Genome Consortium et al
Denmark/DCGC-113162/2021	EPI_ISL_2667153	2021-05-31	Department of Bacteria, Parasites and Fungi, Statens Serum Institut, Copenhagen, Denmark	Statens Serum Institut Bioinformatics and Microbial Genomics	Danish Covid-19 Genome Consortium et al
Denmark/DCGC-113603/2021	EPI_ISL_2667473	2021-06-07	Department of Bacteria, Parasites and Fungi, Statens Serum Institut, Copenhagen, Denmark	Statens Serum Institut Bioinformatics and Microbial Genomics	Danish Covid-19 Genome Consortium et al
Denmark/DCGC-113941/2021	EPI_ISL_2667712	2021-05-31	Department of Bacteria, Parasites and Fungi, Statens Serum Institut, Copenhagen, Denmark	Statens Serum Institut Bioinformatics and Microbial Genomics	Danish Covid-19 Genome Consortium et al
Denmark/DCGC-114372/2021	EPI_ISL_2668030	2021-05-24	Department of Bacteria, Parasites and Fungi, Statens Serum Institut, Copenhagen, Denmark	Statens Serum Institut Bioinformatics and Microbial Genomics	Danish Covid-19 Genome Consortium et al
Denmark/DCGC-114504/2021	EPI_ISL_2668125	2021-05-31	Department of Bacteria, Parasites and Fungi, Statens Serum Institut, Copenhagen, Denmark	Statens Serum Institut Bioinformatics and Microbial Genomics	Danish Covid-19 Genome Consortium et al
Denmark/DCGC-114915/2021	EPI_ISL_2668425	2021-05-31	Department of Bacteria, Parasites and Fungi, Statens Serum Institut, Copenhagen, Denmark	Statens Serum Institut Bioinformatics and Microbial Genomics	Danish Covid-19 Genome Consortium et al
Denmark/DCGC-115289/2021	EPI_ISL_2668701	2021-05-31	Department of Bacteria, Parasites and Fungi, Statens Serum Institut, Copenhagen, Denmark	Statens Serum Institut Bioinformatics and Microbial Genomics	Danish Covid-19 Genome Consortium et al
Denmark/DCGC-115499/2021	EPI_ISL_2668849	2021-05-31	Department of Bacteria, Parasites and Fungi, Statens Serum Institut, Copenhagen, Denmark	Statens Serum Institut Bioinformatics and Microbial Genomics	Danish Covid-19 Genome Consortium et al
Denmark/DCGC-115658/2021	EPI_ISL_3074830	2021-05-24	Department of Bacteria, Parasites and Fungi, Statens Serum Institut, Copenhagen, Denmark	Statens Serum Institut Bioinformatics and Microbial Genomics	Danish Covid-19 Genome Consortium et al
Denmark/DCGC-115685/2021	EPI_ISL_2668971	2021-06-07	Department of Bacteria, Parasites and Fungi, Statens Serum Institut, Copenhagen, Denmark	Statens Serum Institut Bioinformatics and Microbial Genomics	Danish Covid-19 Genome Consortium et al
Denmark/DCGC-115932/2021	EPI_ISL_2669143	2021-06-07	Department of Bacteria, Parasites and Fungi, Statens Serum Institut, Copenhagen, Denmark	Statens Serum Institut Bioinformatics and Microbial Genomics	Danish Covid-19 Genome Consortium et al
Denmark/DCGC-115951/2021	EPI_ISL_2669158	2021-06-14	Department of Bacteria, Parasites and Fungi, Statens Serum Institut, Copenhagen, Denmark	Statens Serum Institut Bioinformatics and Microbial Genomics	Danish Covid-19 Genome Consortium et al
Denmark/DCGC-116616/2021	EPI_ISL_2669632	2021-06-07	Department of Bacteria, Parasites and Fungi, Statens Serum Institut, Copenhagen, Denmark	Statens Serum Institut Bioinformatics and Microbial Genomics	Danish Covid-19 Genome Consortium et al
Denmark/DCGC-116951/2021	EPI_ISL_2669861	2021-06-14	Department of Bacteria, Parasites and Fungi, Statens Serum Institut, Copenhagen, Denmark	Statens Serum Institut Bioinformatics and Microbial Genomics	Danish Covid-19 Genome Consortium et al
Denmark/DCGC-117861/2021	EPI_ISL_3075129	2021-06-07	Department of Bacteria, Parasites and Fungi, Statens Serum Institut, Copenhagen, Denmark	Statens Serum Institut Bioinformatics and Microbial Genomics	Danish Covid-19 Genome Consortium et al
Denmark/DCGC-118222/2021	EPI_ISL_2670760	2021-05-31	Department of Bacteria, Parasites and Fungi, Statens Serum Institut, Copenhagen, Denmark	Statens Serum Institut Bioinformatics and Microbial Genomics	Danish Covid-19 Genome Consortium et al
Denmark/DCGC-118550/2021	EPI_ISL_2670989	2021-05-31	Department of Bacteria, Parasites and Fungi, Statens Serum Institut, Copenhagen, Denmark	Statens Serum Institut Bioinformatics and Microbial Genomics	Danish Covid-19 Genome Consortium et al
Denmark/DCGC-119058/2021	EPI_ISL_3075574	2021-05-31	Department of Bacteria, Parasites and Fungi, Statens Serum Institut, Copenhagen, Denmark	Statens Serum Institut Bioinformatics and Microbial Genomics	Danish Covid-19 Genome Consortium et al
Denmark/DCGC-119224/2021	EPI_ISL_2684388	2021-05-31	Statens Serum Institut Bioinformatics and Microbial Genomics	Statens Serum Institut Bioinformatics and Microbial Genomics	Danish Covid-19 Genome Consortium et al
Denmark/DCGC-119987/2021	EPI_ISL_3075653	2021-06-07	Department of Bacteria, Parasites and Fungi, Statens Serum Institut, Copenhagen, Denmark	Statens Serum Institut Bioinformatics and Microbial Genomics	Danish Covid-19 Genome Consortium et al
Denmark/DCGC-120088/2021	EPI_ISL_2685006	2021-06-07	Statens Serum Institut Bioinformatics and Microbial Genomics	Statens Serum Institut Bioinformatics and Microbial Genomics	Danish Covid-19 Genome Consortium et al
Denmark/DCGC-120511/2021	EPI_ISL_2685334	2021-06-07	Statens Serum Institut Bioinformatics and Microbial Genomics	Statens Serum Institut Bioinformatics and Microbial Genomics	Danish Covid-19 Genome Consortium et al
Denmark/DCGC-120627/2021	EPI_ISL_2685425	2021-06-07	Statens Serum Institut Bioinformatics and Microbial Genomics	Statens Serum Institut Bioinformatics and Microbial Genomics	Danish Covid-19 Genome Consortium et al
Denmark/DCGC-120981/2021	EPI_ISL_2685690	2021-05-31	Statens Serum Institut Bioinformatics and Microbial Genomics	Statens Serum Institut Bioinformatics and Microbial Genomics	Danish Covid-19 Genome Consortium et al
Denmark/DCGC-121078/2021	EPI_ISL_2685767	2021-06-14	Statens Serum Institut Bioinformatics and Microbial Genomics	Statens Serum Institut Bioinformatics and Microbial Genomics	Danish Covid-19 Genome Consortium et al
Denmark/DCGC-121267/2021	EPI_ISL_3075760	2021-06-21	Department of Bacteria, Parasites and Fungi, Statens Serum Institut, Copenhagen, Denmark	Statens Serum Institut Bioinformatics and Microbial Genomics	Danish Covid-19 Genome Consortium et al
Denmark/DCGC-121424/2021	EPI_ISL_2747795	2021-06-22	Department of Bacteria, Parasites and Fungi, Statens Serum Institut, Copenhagen, Denmark	Statens Serum Institut Bioinformatics and Microbial Genomics	Danish Covid-19 Genome Consortium et al
Denmark/DCGC-121439/2021	EPI_ISL_3075780	2021-06-20	Department of Bacteria, Parasites and Fungi, Statens Serum Institut, Copenhagen, Denmark	Statens Serum Institut Bioinformatics and Microbial Genomics	Danish Covid-19 Genome Consortium et al
Denmark/DCGC-121489/2021	EPI_ISL_3075786	2021-06-23	Department of Bacteria, Parasites and Fungi, Statens Serum Institut, Copenhagen, Denmark	Statens Serum Institut Bioinformatics and Microbial Genomics	Danish Covid-19 Genome Consortium et al
Denmark/DCGC-121567/2021	EPI_ISL_3075797	2021-06-24	Department of Bacteria, Parasites and Fungi, Statens Serum Institut, Copenhagen, Denmark	Statens Serum Institut Bioinformatics and Microbial Genomics	Danish Covid-19 Genome Consortium et al
Denmark/DCGC-121638/2021	EPI_ISL_3075806	2021-06-21	Department of Bacteria, Parasites and Fungi, Statens Serum Institut, Copenhagen, Denmark	Statens Serum Institut Bioinformatics and Microbial Genomics	Danish Covid-19 Genome Consortium et al
Denmark/DCGC-121957/2021	EPI_ISL_3075850	2021-06-24	Department of Bacteria, Parasites and Fungi, Statens Serum Institut, Copenhagen, Denmark	Statens Serum Institut Bioinformatics and Microbial Genomics	Danish Covid-19 Genome Consortium et al
Denmark/DCGC-122125/2021	EPI_ISL_2784457	2021-06-27	Department of Bacteria, Parasites and Fungi, Statens Serum Institut, Copenhagen, Denmark	Statens Serum Institut Bioinformatics and Microbial Genomics	Danish Covid-19 Genome Consortium et al
Denmark/DCGC-122165/2021	EPI_ISL_2784489	2021-06-27	Department of Bacteria, Parasites and Fungi, Statens Serum Institut, Copenhagen, Denmark	Statens Serum Institut Bioinformatics and Microbial Genomics	Danish Covid-19 Genome Consortium et al
Denmark/DCGC-122563/2021	EPI_ISL_3075943	2021-06-27	Department of Bacteria, Parasites and Fungi, Statens Serum Institut, Copenhagen, Denmark	Statens Serum Institut Bioinformatics and Microbial Genomics	Danish Covid-19 Genome Consortium et al
Denmark/DCGC-122671/2021	EPI_ISL_3075973	2021-06-28	Department of Bacteria, Parasites and Fungi, Statens Serum Institut, Copenhagen, Denmark	Statens Serum Institut Bioinformatics and Microbial Genomics	Danish Covid-19 Genome Consortium et al
Denmark/DCGC-122679/2021	EPI_ISL_2819397	2021-06-29	Department of Bacteria, Parasites and Fungi, Statens Serum Institut, Copenhagen, Denmark	Statens Serum Institut Bioinformatics and Microbial Genomics	Danish Covid-19 Genome Consortium et al
Denmark/DCGC-122716/2021	EPI_ISL_2819443	2021-06-28	Department of Bacteria, Parasites and Fungi, Statens Serum Institut, Copenhagen, Denmark	Statens Serum Institut Bioinformatics and Microbial Genomics	Danish Covid-19 Genome Consortium et al
Denmark/DCGC-122727/2021	EPI_ISL_2819461	2021-06-28	Department of Bacteria, Parasites and Fungi, Statens Serum Institut, Copenhagen, Denmark	Statens Serum Institut Bioinformatics and Microbial Genomics	Danish Covid-19 Genome Consortium et al
Denmark/DCGC-123330/2021	EPI_ISL_2854314	2021-07-01	Department of Bacteria, Parasites and Fungi, Statens Serum Institut, Copenhagen, Denmark	Statens Serum Institut Bioinformatics and Microbial Genomics	Danish Covid-19 Genome Consortium et al
Denmark/DCGC-123373/2021	EPI_ISL_2854348	2021-07-01	Department of Bacteria, Parasites and Fungi, Statens Serum Institut, Copenhagen, Denmark	Statens Serum Institut Bioinformatics and Microbial Genomics	Danish Covid-19 Genome Consortium et al
Denmark/DCGC-123379/2021	EPI_ISL_3076099	2021-06-30	Department of Bacteria, Parasites and Fungi, Statens Serum Institut, Copenhagen, Denmark	Statens Serum Institut Bioinformatics and Microbial Genomics	Danish Covid-19 Genome Consortium et al
Denmark/DCGC-123481/2021	EPI_ISL_3076112	2021-06-30	Department of Bacteria, Parasites and Fungi, Statens Serum Institut, Copenhagen, Denmark	Statens Serum Institut Bioinformatics and Microbial Genomics	Danish Covid-19 Genome Consortium et al
Denmark/DCGC-123518/2021	EPI_ISL_3076118	2021-06-30	Department of Bacteria, Parasites and Fungi, Statens Serum Institut, Copenhagen, Denmark	Statens Serum Institut Bioinformatics and Microbial Genomics	Danish Covid-19 Genome Consortium et al
Denmark/DCGC-123586/2021	EPI_ISL_2854496	2021-07-01	Department of Bacteria, Parasites and Fungi, Statens Serum Institut, Copenhagen, Denmark	Statens Serum Institut Bioinformatics and Microbial Genomics	Danish Covid-19 Genome Consortium et al
Denmark/DCGC-123757/2021	EPI_ISL_2854622	2021-07-02	Department of Bacteria, Parasites and Fungi, Statens Serum Institut, Copenhagen, Denmark	Statens Serum Institut Bioinformatics and Microbial Genomics	Danish Covid-19 Genome Consortium et al
Denmark/DCGC-123822/2021	EPI_ISL_3076158	2021-07-03	Department of Bacteria, Parasites and Fungi, Statens Serum Institut, Copenhagen, Denmark	Statens Serum Institut Bioinformatics and Microbial Genomics	Danish Covid-19 Genome Consortium et al
Denmark/DCGC-123850/2021	EPI_ISL_3076162	2021-07-04	Department of Bacteria, Parasites and Fungi, Statens Serum Institut, Copenhagen, Denmark	Statens Serum Institut Bioinformatics and Microbial Genomics	Danish Covid-19 Genome Consortium et al
Denmark/DCGC-124071/2021	EPI_ISL_3076194	2021-07-05	Department of Bacteria, Parasites and Fungi, Statens Serum Institut, Copenhagen, Denmark	Statens Serum Institut Bioinformatics and Microbial Genomics	Danish Covid-19 Genome Consortium et al
Denmark/DCGC-124357/2021	EPI_ISL_3076241	2021-07-03	Department of Bacteria, Parasites and Fungi, Statens Serum Institut, Copenhagen, Denmark	Statens Serum Institut Bioinformatics and Microbial Genomics	Danish Covid-19 Genome Consortium et al
Denmark/DCGC-124460/2021	EPI_ISL_3076255	2021-07-03	Department of Bacteria, Parasites and Fungi, Statens Serum Institut, Copenhagen, Denmark	Statens Serum Institut Bioinformatics and Microbial Genomics	Danish Covid-19 Genome Consortium et al
Denmark/DCGC-124484/2021	EPI_ISL_3076260	2021-07-03	Department of Bacteria, Parasites and Fungi, Statens Serum Institut, Copenhagen, Denmark	Statens Serum Institut Bioinformatics and Microbial Genomics	Danish Covid-19 Genome Consortium et al
Denmark/DCGC-124550/2021	EPI_ISL_3076273	2021-07-04	Department of Bacteria, Parasites and Fungi, Statens Serum Institut, Copenhagen, Denmark	Statens Serum Institut Bioinformatics and Microbial Genomics	Danish Covid-19 Genome Consortium et al
Denmark/DCGC-124554/2021	EPI_ISL_2863551	2021-07-03	Department of Bacteria, Parasites and Fungi, Statens Serum Institut, Copenhagen, Denmark	Statens Serum Institut Bioinformatics and Microbial Genomics	Danish Covid-19 Genome Consortium et al
Denmark/DCGC-124957/2021	EPI_ISL_3076335	2021-07-05	Department of Bacteria, Parasites and Fungi, Statens Serum Institut, Copenhagen, Denmark	Statens Serum Institut Bioinformatics and Microbial Genomics	Danish Covid-19 Genome Consortium et al
Denmark/DCGC-125095/2021	EPI_ISL_3076350	2021-07-04	Department of Bacteria, Parasites and Fungi, Statens Serum Institut, Copenhagen, Denmark	Statens Serum Institut Bioinformatics and Microbial Genomics	Danish Covid-19 Genome Consortium et al
Denmark/DCGC-125214/2021	EPI_ISL_3076369	2021-07-04	Department of Bacteria, Parasites and Fungi, Statens Serum Institut, Copenhagen, Denmark	Statens Serum Institut Bioinformatics and Microbial Genomics	Danish Covid-19 Genome Consortium et al
Denmark/DCGC-125544/2021	EPI_ISL_2896870	2021-07-06	Department of Bacteria, Parasites and Fungi, Statens Serum Institut, Copenhagen, Denmark	Statens Serum Institut Bioinformatics and Microbial Genomics	Danish Covid-19 Genome Consortium et al
Denmark/DCGC-125604/2021	EPI_ISL_3076401	2021-07-04	Department of Bacteria, Parasites and Fungi, Statens Serum Institut, Copenhagen, Denmark	Statens Serum Institut Bioinformatics and Microbial Genomics	Danish Covid-19 Genome Consortium et al
Denmark/DCGC-125646/2021	EPI_ISL_3076406	2021-07-06	Department of Bacteria, Parasites and Fungi, Statens Serum Institut, Copenhagen, Denmark	Statens Serum Institut Bioinformatics and Microbial Genomics	Danish Covid-19 Genome Consortium et al
Denmark/DCGC-125682/2021	EPI_ISL_3076407	2021-07-06	Department of Bacteria, Parasites and Fungi, Statens Serum Institut, Copenhagen, Denmark	Statens Serum Institut Bioinformatics and Microbial Genomics	Danish Covid-19 Genome Consortium et al
Denmark/DCGC-125926/2021	EPI_ISL_2932973	2021-07-08	Department of Bacteria, Parasites and Fungi, Statens Serum Institut, Copenhagen, Denmark	Statens Serum Institut Bioinformatics and Microbial Genomics	Danish Covid-19 Genome Consortium et al
Denmark/DCGC-126055/2021	EPI_ISL_2933074	2021-07-08	Department of Bacteria, Parasites and Fungi, Statens Serum Institut, Copenhagen, Denmark	Statens Serum Institut Bioinformatics and Microbial Genomics	Danish Covid-19 Genome Consortium et al
Denmark/DCGC-126077/2021	EPI_ISL_3076451	2021-07-06	Department of Bacteria, Parasites and Fungi, Statens Serum Institut, Copenhagen, Denmark	Statens Serum Institut Bioinformatics and Microbial Genomics	Danish Covid-19 Genome Consortium et al
Denmark/DCGC-126550/2021	EPI_ISL_2963900	2021-07-07	Department of Bacteria, Parasites and Fungi, Statens Serum Institut, Copenhagen, Denmark	Statens Serum Institut Bioinformatics and Microbial Genomics	Danish Covid-19 Genome Consortium et al
Denmark/DCGC-126610/2021	EPI_ISL_2963947	2021-07-07	Department of Bacteria, Parasites and Fungi, Statens Serum Institut, Copenhagen, Denmark	Statens Serum Institut Bioinformatics and Microbial Genomics	Danish Covid-19 Genome Consortium et al
Denmark/DCGC-126870/2021	EPI_ISL_3076501	2021-07-09	Department of Bacteria, Parasites and Fungi, Statens Serum Institut, Copenhagen, Denmark	Statens Serum Institut Bioinformatics and Microbial Genomics	Danish Covid-19 Genome Consortium et al
Denmark/DCGC-127028/2021	EPI_ISL_2964289	2021-07-09	Department of Bacteria, Parasites and Fungi, Statens Serum Institut, Copenhagen, Denmark	Statens Serum Institut Bioinformatics and Microbial Genomics	Danish Covid-19 Genome Consortium et al
Denmark/DCGC-127144/2021	EPI_ISL_3076519	2021-07-10	Department of Bacteria, Parasites and Fungi, Statens Serum Institut, Copenhagen, Denmark	Statens Serum Institut Bioinformatics and Microbial Genomics	Danish Covid-19 Genome Consortium et al
Denmark/DCGC-127177/2021	EPI_ISL_2971478	2021-07-12	Department of Bacteria, Parasites and Fungi, Statens Serum Institut, Copenhagen, Denmark	Statens Serum Institut Bioinformatics and Microbial Genomics	Danish Covid-19 Genome Consortium et al
Denmark/DCGC-127283/2021	EPI_ISL_2971632	2021-07-11	Department of Bacteria, Parasites and Fungi, Statens Serum Institut, Copenhagen, Denmark	Statens Serum Institut Bioinformatics and Microbial Genomics	Danish Covid-19 Genome Consortium et al
Denmark/DCGC-127356/2021	EPI_ISL_2971842	2021-07-12	Department of Bacteria, Parasites and Fungi, Statens Serum Institut, Copenhagen, Denmark	Statens Serum Institut Bioinformatics and Microbial Genomics	Danish Covid-19 Genome Consortium et al
Denmark/DCGC-127561/2021	EPI_ISL_3076534	2021-07-09	Department of Bacteria, Parasites and Fungi, Statens Serum Institut, Copenhagen, Denmark	Statens Serum Institut Bioinformatics and Microbial Genomics	Danish Covid-19 Genome Consortium et al
Denmark/DCGC-127595/2021	EPI_ISL_3076538	2021-07-08	Department of Bacteria, Parasites and Fungi, Statens Serum Institut, Copenhagen, Denmark	Statens Serum Institut Bioinformatics and Microbial Genomics	Danish Covid-19 Genome Consortium et al
Denmark/DCGC-127648/2021	EPI_ISL_3076541	2021-07-09	Department of Bacteria, Parasites and Fungi, Statens Serum Institut, Copenhagen, Denmark	Statens Serum Institut Bioinformatics and Microbial Genomics	Danish Covid-19 Genome Consortium et al
Denmark/DCGC-127687/2021	EPI_ISL_3076545	2021-07-12	Department of Bacteria, Parasites and Fungi, Statens Serum Institut, Copenhagen, Denmark	Statens Serum Institut Bioinformatics and Microbial Genomics	Danish Covid-19 Genome Consortium et al
Denmark/DCGC-127771/2021	EPI_ISL_2972876	2021-07-12	Department of Bacteria, Parasites and Fungi, Statens Serum Institut, Copenhagen, Denmark	Statens Serum Institut Bioinformatics and Microbial Genomics	Danish Covid-19 Genome Consortium et al
Denmark/DCGC-127881/2021	EPI_ISL_2973096	2021-07-12	Department of Bacteria, Parasites and Fungi, Statens Serum Institut, Copenhagen, Denmark	Statens Serum Institut Bioinformatics and Microbial Genomics	Danish Covid-19 Genome Consortium et al
Denmark/DCGC-127937/2021	EPI_ISL_2992132	2021-07-12	Department of Bacteria, Parasites and Fungi, Statens Serum Institut, Copenhagen, Denmark	Statens Serum Institut Bioinformatics and Microbial Genomics	Danish Covid-19 Genome Consortium et al
Denmark/DCGC-128006/2021	EPI_ISL_2992195	2021-07-11	Department of Bacteria, Parasites and Fungi, Statens Serum Institut, Copenhagen, Denmark	Statens Serum Institut Bioinformatics and Microbial Genomics	Danish Covid-19 Genome Consortium et al
Denmark/DCGC-128047/2021	EPI_ISL_2992229	2021-07-14	Department of Bacteria, Parasites and Fungi, Statens Serum Institut, Copenhagen, Denmark	Statens Serum Institut Bioinformatics and Microbial Genomics	Danish Covid-19 Genome Consortium et al
Denmark/DCGC-128255/2021	EPI_ISL_3076573	2021-07-10	Department of Bacteria, Parasites and Fungi, Statens Serum Institut, Copenhagen, Denmark	Statens Serum Institut Bioinformatics and Microbial Genomics	Danish Covid-19 Genome Consortium et al
Denmark/DCGC-128307/2021	EPI_ISL_2992451	2021-07-13	Department of Bacteria, Parasites and Fungi, Statens Serum Institut, Copenhagen, Denmark	Statens Serum Institut Bioinformatics and Microbial Genomics	Danish Covid-19 Genome Consortium et al
Denmark/DCGC-128452/2021	EPI_ISL_3076581	2021-07-10	Department of Bacteria, Parasites and Fungi, Statens Serum Institut, Copenhagen, Denmark	Statens Serum Institut Bioinformatics and Microbial Genomics	Danish Covid-19 Genome Consortium et al
Denmark/DCGC-128512/2021	EPI_ISL_3076586	2021-07-12	Department of Bacteria, Parasites and Fungi, Statens Serum Institut, Copenhagen, Denmark	Statens Serum Institut Bioinformatics and Microbial Genomics	Danish Covid-19 Genome Consortium et al
Denmark/DCGC-128569/2021	EPI_ISL_3076593	2021-07-10	Department of Bacteria, Parasites and Fungi, Statens Serum Institut, Copenhagen, Denmark	Statens Serum Institut Bioinformatics and Microbial Genomics	Danish Covid-19 Genome Consortium et al
Denmark/DCGC-128774/2021	EPI_ISL_3076601	2021-07-12	Department of Bacteria, Parasites and Fungi, Statens Serum Institut, Copenhagen, Denmark	Statens Serum Institut Bioinformatics and Microbial Genomics	Danish Covid-19 Genome Consortium et al
Denmark/DCGC-128815/2021	EPI_ISL_2992873	2021-07-10	Department of Bacteria, Parasites and Fungi, Statens Serum Institut, Copenhagen, Denmark	Statens Serum Institut Bioinformatics and Microbial Genomics	Danish Covid-19 Genome Consortium et al
Denmark/DCGC-128862/2021	EPI_ISL_3076604	2021-07-12	Department of Bacteria, Parasites and Fungi, Statens Serum Institut, Copenhagen, Denmark	Statens Serum Institut Bioinformatics and Microbial Genomics	Danish Covid-19 Genome Consortium et al
Denmark/DCGC-130112/2021	EPI_ISL_3028935	2021-07-15	Department of Bacteria, Parasites and Fungi, Statens Serum Institut, Copenhagen, Denmark	Statens Serum Institut Bioinformatics and Microbial Genomics	Danish Covid-19 Genome Consortium et al
Denmark/DCGC-130116/2021	EPI_ISL_3028939	2021-07-15	Department of Bacteria, Parasites and Fungi, Statens Serum Institut, Copenhagen, Denmark	Statens Serum Institut Bioinformatics and Microbial Genomics	Danish Covid-19 Genome Consortium et al
Denmark/DCGC-130548/2021	EPI_ISL_3029327	2021-07-15	Department of Bacteria, Parasites and Fungi, Statens Serum Institut, Copenhagen, Denmark	Statens Serum Institut Bioinformatics and Microbial Genomics	Danish Covid-19 Genome Consortium et al
Denmark/DCGC-130735/2021	EPI_ISL_3029503	2021-07-16	Department of Bacteria, Parasites and Fungi, Statens Serum Institut, Copenhagen, Denmark	Statens Serum Institut Bioinformatics and Microbial Genomics	Danish Covid-19 Genome Consortium et al
Denmark/DCGC-130762/2021	EPI_ISL_3029529	2021-07-15	Department of Bacteria, Parasites and Fungi, Statens Serum Institut, Copenhagen, Denmark	Statens Serum Institut Bioinformatics and Microbial Genomics	Danish Covid-19 Genome Consortium et al
Denmark/DCGC-131288/2021	EPI_ISL_3040354	2021-07-16	Department of Bacteria, Parasites and Fungi, Statens Serum Institut, Copenhagen, Denmark	Statens Serum Institut Bioinformatics and Microbial Genomics	Danish Covid-19 Genome Consortium et al
Denmark/DCGC-131407/2021	EPI_ISL_3040461	2021-07-14	Department of Bacteria, Parasites and Fungi, Statens Serum Institut, Copenhagen, Denmark	Statens Serum Institut Bioinformatics and Microbial Genomics	Danish Covid-19 Genome Consortium et al
Denmark/DCGC-131640/2021	EPI_ISL_3040675	2021-07-16	Department of Bacteria, Parasites and Fungi, Statens Serum Institut, Copenhagen, Denmark	Statens Serum Institut Bioinformatics and Microbial Genomics	Danish Covid-19 Genome Consortium et al
Denmark/DCGC-131651/2021	EPI_ISL_3040685	2021-07-16	Department of Bacteria, Parasites and Fungi, Statens Serum Institut, Copenhagen, Denmark	Statens Serum Institut Bioinformatics and Microbial Genomics	Danish Covid-19 Genome Consortium et al
Denmark/DCGC-131851/2021	EPI_ISL_3040866	2021-07-16	Department of Bacteria, Parasites and Fungi, Statens Serum Institut, Copenhagen, Denmark	Statens Serum Institut Bioinformatics and Microbial Genomics	Danish Covid-19 Genome Consortium et al
Denmark/DCGC-131903/2021	EPI_ISL_3040913	2021-07-15	Department of Bacteria, Parasites and Fungi, Statens Serum Institut, Copenhagen, Denmark	Statens Serum Institut Bioinformatics and Microbial Genomics	Danish Covid-19 Genome Consortium et al
Denmark/DCGC-132012/2021	EPI_ISL_3041018	2021-07-14	Department of Bacteria, Parasites and Fungi, Statens Serum Institut, Copenhagen, Denmark	Statens Serum Institut Bioinformatics and Microbial Genomics	Danish Covid-19 Genome Consortium et al
Denmark/DCGC-132704/2021	EPI_ISL_3053121	2021-07-18	Department of Bacteria, Parasites and Fungi, Statens Serum Institut, Copenhagen, Denmark	Statens Serum Institut Bioinformatics and Microbial Genomics	Danish Covid-19 Genome Consortium et al
Denmark/DCGC-132758/2021	EPI_ISL_3053170	2021-07-18	Department of Bacteria, Parasites and Fungi, Statens Serum Institut, Copenhagen, Denmark	Statens Serum Institut Bioinformatics and Microbial Genomics	Danish Covid-19 Genome Consortium et al
Denmark/DCGC-132867/2021	EPI_ISL_3053269	2021-07-18	Department of Bacteria, Parasites and Fungi, Statens Serum Institut, Copenhagen, Denmark	Statens Serum Institut Bioinformatics and Microbial Genomics	Danish Covid-19 Genome Consortium et al
Denmark/DCGC-133074/2021	EPI_ISL_3053446	2021-07-17	Department of Bacteria, Parasites and Fungi, Statens Serum Institut, Copenhagen, Denmark	Statens Serum Institut Bioinformatics and Microbial Genomics	Danish Covid-19 Genome Consortium et al
Denmark/DCGC-133083/2021	EPI_ISL_3053455	2021-07-17	Department of Bacteria, Parasites and Fungi, Statens Serum Institut, Copenhagen, Denmark	Statens Serum Institut Bioinformatics and Microbial Genomics	Danish Covid-19 Genome Consortium et al
Denmark/DCGC-133091/2021	EPI_ISL_3053463	2021-07-18	Department of Bacteria, Parasites and Fungi, Statens Serum Institut, Copenhagen, Denmark	Statens Serum Institut Bioinformatics and Microbial Genomics	Danish Covid-19 Genome Consortium et al
Denmark/DCGC-133190/2021	EPI_ISL_3053550	2021-07-13	Department of Bacteria, Parasites and Fungi, Statens Serum Institut, Copenhagen, Denmark	Statens Serum Institut Bioinformatics and Microbial Genomics	Danish Covid-19 Genome Consortium et al
Denmark/DCGC-133192/2021	EPI_ISL_3053552	2021-07-18	Department of Bacteria, Parasites and Fungi, Statens Serum Institut, Copenhagen, Denmark	Statens Serum Institut Bioinformatics and Microbial Genomics	Danish Covid-19 Genome Consortium et al
Denmark/DCGC-133395/2021	EPI_ISL_3053734	2021-07-13	Department of Bacteria, Parasites and Fungi, Statens Serum Institut, Copenhagen, Denmark	Statens Serum Institut Bioinformatics and Microbial Genomics	Danish Covid-19 Genome Consortium et al
Denmark/DCGC-133576/2021	EPI_ISL_3072451	2021-07-19	Department of Bacteria, Parasites and Fungi, Statens Serum Institut, Copenhagen, Denmark	Statens Serum Institut Bioinformatics and Microbial Genomics	Danish Covid-19 Genome Consortium et al
Denmark/DCGC-133588/2021	EPI_ISL_3072476	2021-07-19	Department of Bacteria, Parasites and Fungi, Statens Serum Institut, Copenhagen, Denmark	Statens Serum Institut Bioinformatics and Microbial Genomics	Danish Covid-19 Genome Consortium et al
Denmark/DCGC-133696/2021	EPI_ISL_3072643	2021-07-18	Department of Bacteria, Parasites and Fungi, Statens Serum Institut, Copenhagen, Denmark	Statens Serum Institut Bioinformatics and Microbial Genomics	Danish Covid-19 Genome Consortium et al
Denmark/DCGC-135157/2021	EPI_ISL_3102984	2021-07-23	Department of Bacteria, Parasites and Fungi, Statens Serum Institut, Copenhagen, Denmark	Statens Serum Institut Bioinformatics and Microbial Genomics	Danish Covid-19 Genome Consortium et al
Denmark/DCGC-135196/2021	EPI_ISL_3103017	2021-07-22	Department of Bacteria, Parasites and Fungi, Statens Serum Institut, Copenhagen, Denmark	Statens Serum Institut Bioinformatics and Microbial Genomics	Danish Covid-19 Genome Consortium et al
Denmark/DCGC-135318/2021	EPI_ISL_3103127	2021-07-19	Department of Bacteria, Parasites and Fungi, Statens Serum Institut, Copenhagen, Denmark	Statens Serum Institut Bioinformatics and Microbial Genomics	Danish Covid-19 Genome Consortium et al
Denmark/DCGC-135361/2021	EPI_ISL_3103166	2021-07-22	Department of Bacteria, Parasites and Fungi, Statens Serum Institut, Copenhagen, Denmark	Statens Serum Institut Bioinformatics and Microbial Genomics	Danish Covid-19 Genome Consortium et al
Denmark/DCGC-135362/2021	EPI_ISL_3103167	2021-07-22	Department of Bacteria, Parasites and Fungi, Statens Serum Institut, Copenhagen, Denmark	Statens Serum Institut Bioinformatics and Microbial Genomics	Danish Covid-19 Genome Consortium et al
Denmark/DCGC-135406/2021	EPI_ISL_3103208	2021-07-22	Department of Bacteria, Parasites and Fungi, Statens Serum Institut, Copenhagen, Denmark	Statens Serum Institut Bioinformatics and Microbial Genomics	Danish Covid-19 Genome Consortium et al
Denmark/DCGC-135471/2021	EPI_ISL_3103267	2021-07-22	Department of Bacteria, Parasites and Fungi, Statens Serum Institut, Copenhagen, Denmark	Statens Serum Institut Bioinformatics and Microbial Genomics	Danish Covid-19 Genome Consortium et al
Denmark/DCGC-135545/2021	EPI_ISL_3103332	2021-07-22	Department of Bacteria, Parasites and Fungi, Statens Serum Institut, Copenhagen, Denmark	Statens Serum Institut Bioinformatics and Microbial Genomics	Danish Covid-19 Genome Consortium et al
Denmark/DCGC-135552/2021	EPI_ISL_3103339	2021-07-22	Department of Bacteria, Parasites and Fungi, Statens Serum Institut, Copenhagen, Denmark	Statens Serum Institut Bioinformatics and Microbial Genomics	Danish Covid-19 Genome Consortium et al
Denmark/DCGC-135616/2021	EPI_ISL_3103402	2021-07-22	Department of Bacteria, Parasites and Fungi, Statens Serum Institut, Copenhagen, Denmark	Statens Serum Institut Bioinformatics and Microbial Genomics	Danish Covid-19 Genome Consortium et al
Denmark/DCGC-135811/2021	EPI_ISL_3103585	2021-07-22	Department of Bacteria, Parasites and Fungi, Statens Serum Institut, Copenhagen, Denmark	Statens Serum Institut Bioinformatics and Microbial Genomics	Danish Covid-19 Genome Consortium et al
Denmark/DCGC-136015/2021	EPI_ISL_3103778	2021-07-22	Department of Bacteria, Parasites and Fungi, Statens Serum Institut, Copenhagen, Denmark	Statens Serum Institut Bioinformatics and Microbial Genomics	Danish Covid-19 Genome Consortium et al
Denmark/DCGC-136028/2021	EPI_ISL_3103790	2021-07-18	Department of Bacteria, Parasites and Fungi, Statens Serum Institut, Copenhagen, Denmark	Statens Serum Institut Bioinformatics and Microbial Genomics	Danish Covid-19 Genome Consortium et al
Denmark/DCGC-136098/2021	EPI_ISL_3103872	2021-07-22	Department of Bacteria, Parasites and Fungi, Statens Serum Institut, Copenhagen, Denmark	Statens Serum Institut Bioinformatics and Microbial Genomics	Danish Covid-19 Genome Consortium et al
Denmark/DCGC-136100/2021	EPI_ISL_3103875	2021-07-22	Department of Bacteria, Parasites and Fungi, Statens Serum Institut, Copenhagen, Denmark	Statens Serum Institut Bioinformatics and Microbial Genomics	Danish Covid-19 Genome Consortium et al
Denmark/DCGC-136128/2021	EPI_ISL_3103919	2021-07-22	Department of Bacteria, Parasites and Fungi, Statens Serum Institut, Copenhagen, Denmark	Statens Serum Institut Bioinformatics and Microbial Genomics	Danish Covid-19 Genome Consortium et al
Denmark/DCGC-136138/2021	EPI_ISL_3103935	2021-07-23	Department of Bacteria, Parasites and Fungi, Statens Serum Institut, Copenhagen, Denmark	Statens Serum Institut Bioinformatics and Microbial Genomics	Danish Covid-19 Genome Consortium et al
Denmark/DCGC-136299/2021	EPI_ISL_3104140	2021-07-22	Department of Bacteria, Parasites and Fungi, Statens Serum Institut, Copenhagen, Denmark	Statens Serum Institut Bioinformatics and Microbial Genomics	Danish Covid-19 Genome Consortium et al
Denmark/DCGC-136361/2021	EPI_ISL_3104198	2021-07-22	Department of Bacteria, Parasites and Fungi, Statens Serum Institut, Copenhagen, Denmark	Statens Serum Institut Bioinformatics and Microbial Genomics	Danish Covid-19 Genome Consortium et al
Denmark/DCGC-136418/2021	EPI_ISL_3104246	2021-07-22	Department of Bacteria, Parasites and Fungi, Statens Serum Institut, Copenhagen, Denmark	Statens Serum Institut Bioinformatics and Microbial Genomics	Danish Covid-19 Genome Consortium et al
Denmark/DCGC-136435/2021	EPI_ISL_3104262	2021-07-22	Department of Bacteria, Parasites and Fungi, Statens Serum Institut, Copenhagen, Denmark	Statens Serum Institut Bioinformatics and Microbial Genomics	Danish Covid-19 Genome Consortium et al
Denmark/DCGC-136472/2021	EPI_ISL_3104295	2021-07-22	Department of Bacteria, Parasites and Fungi, Statens Serum Institut, Copenhagen, Denmark	Statens Serum Institut Bioinformatics and Microbial Genomics	Danish Covid-19 Genome Consortium et al
Denmark/DCGC-136508/2021	EPI_ISL_3104327	2021-07-22	Department of Bacteria, Parasites and Fungi, Statens Serum Institut, Copenhagen, Denmark	Statens Serum Institut Bioinformatics and Microbial Genomics	Danish Covid-19 Genome Consortium et al
Denmark/DCGC-136527/2021	EPI_ISL_3104343	2021-07-20	Department of Bacteria, Parasites and Fungi, Statens Serum Institut, Copenhagen, Denmark	Statens Serum Institut Bioinformatics and Microbial Genomics	Danish Covid-19 Genome Consortium et al
Denmark/DCGC-136765/2021	EPI_ISL_3104556	2021-07-22	Department of Bacteria, Parasites and Fungi, Statens Serum Institut, Copenhagen, Denmark	Statens Serum Institut Bioinformatics and Microbial Genomics	Danish Covid-19 Genome Consortium et al
Denmark/DCGC-136845/2021	EPI_ISL_3126895	2021-07-23	Department of Bacteria, Parasites and Fungi, Statens Serum Institut, Copenhagen, Denmark	Statens Serum Institut Bioinformatics and Microbial Genomics	Danish Covid-19 Genome Consortium et al
Denmark/DCGC-136880/2021	EPI_ISL_3126924	2021-07-23	Department of Bacteria, Parasites and Fungi, Statens Serum Institut, Copenhagen, Denmark	Statens Serum Institut Bioinformatics and Microbial Genomics	Danish Covid-19 Genome Consortium et al
Denmark/DCGC-136958/2021	EPI_ISL_3126997	2021-07-24	Department of Bacteria, Parasites and Fungi, Statens Serum Institut, Copenhagen, Denmark	Statens Serum Institut Bioinformatics and Microbial Genomics	Danish Covid-19 Genome Consortium et al
Denmark/DCGC-136978/2021	EPI_ISL_3127016	2021-07-24	Department of Bacteria, Parasites and Fungi, Statens Serum Institut, Copenhagen, Denmark	Statens Serum Institut Bioinformatics and Microbial Genomics	Danish Covid-19 Genome Consortium et al
Denmark/DCGC-136981/2021	EPI_ISL_3127019	2021-07-24	Department of Bacteria, Parasites and Fungi, Statens Serum Institut, Copenhagen, Denmark	Statens Serum Institut Bioinformatics and Microbial Genomics	Danish Covid-19 Genome Consortium et al
Denmark/DCGC-137034/2021	EPI_ISL_3127069	2021-07-24	Department of Bacteria, Parasites and Fungi, Statens Serum Institut, Copenhagen, Denmark	Statens Serum Institut Bioinformatics and Microbial Genomics	Danish Covid-19 Genome Consortium et al
Denmark/DCGC-137058/2021	EPI_ISL_3127092	2021-07-24	Department of Bacteria, Parasites and Fungi, Statens Serum Institut, Copenhagen, Denmark	Statens Serum Institut Bioinformatics and Microbial Genomics	Danish Covid-19 Genome Consortium et al
Denmark/DCGC-137238/2021	EPI_ISL_3141666	2021-07-24	Department of Bacteria, Parasites and Fungi, Statens Serum Institut, Copenhagen, Denmark	Statens Serum Institut Bioinformatics and Microbial Genomics	Danish Covid-19 Genome Consortium et al
Denmark/DCGC-137277/2021	EPI_ISL_3141701	2021-07-25	Department of Bacteria, Parasites and Fungi, Statens Serum Institut, Copenhagen, Denmark	Statens Serum Institut Bioinformatics and Microbial Genomics	Danish Covid-19 Genome Consortium et al
Denmark/DCGC-137327/2021	EPI_ISL_3141746	2021-07-25	Department of Bacteria, Parasites and Fungi, Statens Serum Institut, Copenhagen, Denmark	Statens Serum Institut Bioinformatics and Microbial Genomics	Danish Covid-19 Genome Consortium et al
Denmark/DCGC-137329/2021	EPI_ISL_3141748	2021-07-25	Department of Bacteria, Parasites and Fungi, Statens Serum Institut, Copenhagen, Denmark	Statens Serum Institut Bioinformatics and Microbial Genomics	Danish Covid-19 Genome Consortium et al
Denmark/DCGC-137350/2021	EPI_ISL_3141769	2021-07-25	Department of Bacteria, Parasites and Fungi, Statens Serum Institut, Copenhagen, Denmark	Statens Serum Institut Bioinformatics and Microbial Genomics	Danish Covid-19 Genome Consortium et al
Denmark/DCGC-137519/2021	EPI_ISL_3141921	2021-07-23	Department of Bacteria, Parasites and Fungi, Statens Serum Institut, Copenhagen, Denmark	Statens Serum Institut Bioinformatics and Microbial Genomics	Danish Covid-19 Genome Consortium et al
Denmark/DCGC-137527/2021	EPI_ISL_3141929	2021-07-25	Department of Bacteria, Parasites and Fungi, Statens Serum Institut, Copenhagen, Denmark	Statens Serum Institut Bioinformatics and Microbial Genomics	Danish Covid-19 Genome Consortium et al
Denmark/DCGC-137568/2021	EPI_ISL_3141967	2021-07-17	Department of Bacteria, Parasites and Fungi, Statens Serum Institut, Copenhagen, Denmark	Statens Serum Institut Bioinformatics and Microbial Genomics	Danish Covid-19 Genome Consortium et al
Denmark/DCGC-137658/2021	EPI_ISL_3142051	2021-07-24	Department of Bacteria, Parasites and Fungi, Statens Serum Institut, Copenhagen, Denmark	Statens Serum Institut Bioinformatics and Microbial Genomics	Danish Covid-19 Genome Consortium et al
Denmark/DCGC-137702/2021	EPI_ISL_3142090	2021-07-23	Department of Bacteria, Parasites and Fungi, Statens Serum Institut, Copenhagen, Denmark	Statens Serum Institut Bioinformatics and Microbial Genomics	Danish Covid-19 Genome Consortium et al
Denmark/DCGC-138037/2021	EPI_ISL_3142403	2021-07-23	Department of Bacteria, Parasites and Fungi, Statens Serum Institut, Copenhagen, Denmark	Statens Serum Institut Bioinformatics and Microbial Genomics	Danish Covid-19 Genome Consortium et al
Denmark/DCGC-138043/2021	EPI_ISL_3142409	2021-07-24	Department of Bacteria, Parasites and Fungi, Statens Serum Institut, Copenhagen, Denmark	Statens Serum Institut Bioinformatics and Microbial Genomics	Danish Covid-19 Genome Consortium et al
Denmark/DCGC-138111/2021	EPI_ISL_3142472	2021-07-25	Department of Bacteria, Parasites and Fungi, Statens Serum Institut, Copenhagen, Denmark	Statens Serum Institut Bioinformatics and Microbial Genomics	Danish Covid-19 Genome Consortium et al
Denmark/DCGC-138113/2021	EPI_ISL_3142474	2021-07-17	Department of Bacteria, Parasites and Fungi, Statens Serum Institut, Copenhagen, Denmark	Statens Serum Institut Bioinformatics and Microbial Genomics	Danish Covid-19 Genome Consortium et al
Denmark/DCGC-138144/2021	EPI_ISL_3142502	2021-07-24	Department of Bacteria, Parasites and Fungi, Statens Serum Institut, Copenhagen, Denmark	Statens Serum Institut Bioinformatics and Microbial Genomics	Danish Covid-19 Genome Consortium et al
Denmark/DCGC-138255/2021	EPI_ISL_3142597	2021-07-23	Department of Bacteria, Parasites and Fungi, Statens Serum Institut, Copenhagen, Denmark	Statens Serum Institut Bioinformatics and Microbial Genomics	Danish Covid-19 Genome Consortium et al
Denmark/DCGC-138308/2021	EPI_ISL_3142644	2021-07-24	Department of Bacteria, Parasites and Fungi, Statens Serum Institut, Copenhagen, Denmark	Statens Serum Institut Bioinformatics and Microbial Genomics	Danish Covid-19 Genome Consortium et al
Denmark/DCGC-138318/2021	EPI_ISL_3142653	2021-07-23	Department of Bacteria, Parasites and Fungi, Statens Serum Institut, Copenhagen, Denmark	Statens Serum Institut Bioinformatics and Microbial Genomics	Danish Covid-19 Genome Consortium et al
Denmark/DCGC-138368/2021	EPI_ISL_3142700	2021-07-25	Department of Bacteria, Parasites and Fungi, Statens Serum Institut, Copenhagen, Denmark	Statens Serum Institut Bioinformatics and Microbial Genomics	Danish Covid-19 Genome Consortium et al
Denmark/DCGC-26000/2021	EPI_ISL_818297	2021-01-04	Department of Virus and Microbiological Special Diagnostics, Statens Serum Institut, Copenhagen, Denmark	Albertsen Lab, Department of Chemistry and Bioscience, Aalborg University, Denmark	Danish Covid-19 Genome Consortium et al
Denmark/DCGC-28743/2021	EPI_ISL_844746	2021-01-04	Department of Virus and Microbiological Special Diagnostics, Statens Serum Institut, Copenhagen, Denmark	Albertsen Lab, Department of Chemistry and Bioscience, Aalborg University, Denmark	Danish Covid-19 Genome Consortium et al
Denmark/DCGC-29179/2021	EPI_ISL_843226	2021-01-04	Department of Virus and Microbiological Special Diagnostics, Statens Serum Institut, Copenhagen, Denmark	Albertsen Lab, Department of Chemistry and Bioscience, Aalborg University, Denmark	Danish Covid-19 Genome Consortium et al
Denmark/DCGC-31112/2021	EPI_ISL_847202	2021-01-04	Department of Virus and Microbiological Special Diagnostics, Statens Serum Institut, Copenhagen, Denmark	Albertsen Lab, Department of Chemistry and Bioscience, Aalborg University, Denmark	Danish Covid-19 Genome Consortium et al
Denmark/DCGC-31225/2020	EPI_ISL_847205	2020-12-21	Department of Virus and Microbiological Special Diagnostics, Statens Serum Institut, Copenhagen, Denmark	Albertsen Lab, Department of Chemistry and Bioscience, Aalborg University, Denmark	Danish Covid-19 Genome Consortium et al
Denmark/DCGC-31254/2021	EPI_ISL_855634	2021-01-11	Department of Virus and Microbiological Special Diagnostics, Statens Serum Institut, Copenhagen, Denmark	Aalborg University	Danish Covid-19 Genome Consortium et al
Denmark/DCGC-31342/2021	EPI_ISL_855722	2021-01-11	Department of Virus and Microbiological Special Diagnostics, Statens Serum Institut, Copenhagen, Denmark	Aalborg University	Danish Covid-19 Genome Consortium et al
Denmark/DCGC-32756/2021	EPI_ISL_869760	2021-01-11	Department of Virus and Microbiological Special Diagnostics, Statens Serum Institut, Copenhagen, Denmark	Aalborg University	Danish Covid-19 Genome Consortium et al
Denmark/DCGC-33380/2021	EPI_ISL_870390	2021-01-11	Department of Virus and Microbiological Special Diagnostics, Statens Serum Institut, Copenhagen, Denmark	Aalborg University	Danish Covid-19 Genome Consortium et al
Denmark/DCGC-33930/2021	EPI_ISL_870940	2021-01-11	Department of Virus and Microbiological Special Diagnostics, Statens Serum Institut, Copenhagen, Denmark	Aalborg University	Danish Covid-19 Genome Consortium et al
Denmark/DCGC-36609/2021	EPI_ISL_927750	2021-01-18	Department of Virus and Microbiological Special Diagnostics, Statens Serum Institut, Copenhagen, Denmark	Aalborg University	Danish Covid-19 Genome Consortium et al
Denmark/DCGC-37140/2021	EPI_ISL_928281	2021-01-11	Department of Virus and Microbiological Special Diagnostics, Statens Serum Institut, Copenhagen, Denmark	Aalborg University	Danish Covid-19 Genome Consortium et al
Denmark/DCGC-37200/2021	EPI_ISL_928341	2021-01-18	Department of Virus and Microbiological Special Diagnostics, Statens Serum Institut, Copenhagen, Denmark	Aalborg University	Danish Covid-19 Genome Consortium et al
Denmark/DCGC-37632/2021	EPI_ISL_928773	2021-01-18	Department of Virus and Microbiological Special Diagnostics, Statens Serum Institut, Copenhagen, Denmark	Aalborg University	Danish Covid-19 Genome Consortium et al
Denmark/DCGC-38481/2021	EPI_ISL_929622	2021-01-18	Department of Virus and Microbiological Special Diagnostics, Statens Serum Institut, Copenhagen, Denmark	Aalborg University	Danish Covid-19 Genome Consortium et al
Denmark/DCGC-39086/2021	EPI_ISL_930228	2021-01-11	Department of Virus and Microbiological Special Diagnostics, Statens Serum Institut, Copenhagen, Denmark	Aalborg University	Danish Covid-19 Genome Consortium et al
Denmark/DCGC-39537/2021	EPI_ISL_970935	2021-01-25	Department of Virus and Microbiological Special Diagnostics, Statens Serum Institut, Copenhagen, Denmark	Aalborg University	Danish Covid-19 Genome Consortium et al
Denmark/DCGC-40119/2021	EPI_ISL_971796	2021-01-25	Department of Virus and Microbiological Special Diagnostics, Statens Serum Institut, Copenhagen, Denmark	Aalborg University	Danish Covid-19 Genome Consortium et al
Denmark/DCGC-40794/2021	EPI_ISL_972471	2021-02-01	Department of Virus and Microbiological Special Diagnostics, Statens Serum Institut, Copenhagen, Denmark	Aalborg University	Danish Covid-19 Genome Consortium et al
Denmark/DCGC-41460/2021	EPI_ISL_973137	2021-02-01	Department of Virus and Microbiological Special Diagnostics, Statens Serum Institut, Copenhagen, Denmark	Aalborg University	Danish Covid-19 Genome Consortium et al
Denmark/DCGC-41567/2021	EPI_ISL_973244	2021-01-25	Department of Virus and Microbiological Special Diagnostics, Statens Serum Institut, Copenhagen, Denmark	Aalborg University	Danish Covid-19 Genome Consortium et al
Denmark/DCGC-41622/2021	EPI_ISL_973299	2021-01-25	Department of Virus and Microbiological Special Diagnostics, Statens Serum Institut, Copenhagen, Denmark	Aalborg University	Danish Covid-19 Genome Consortium et al
Denmark/DCGC-41773/2021	EPI_ISL_973450	2021-01-25	Department of Virus and Microbiological Special Diagnostics, Statens Serum Institut, Copenhagen, Denmark	Aalborg University	Danish Covid-19 Genome Consortium et al
Denmark/DCGC-41839/2021	EPI_ISL_973557	2021-01-25	Department of Virus and Microbiological Special Diagnostics, Statens Serum Institut, Copenhagen, Denmark	Aalborg University	Danish Covid-19 Genome Consortium et al
Denmark/DCGC-41871/2021	EPI_ISL_973624	2021-01-25	Department of Virus and Microbiological Special Diagnostics, Statens Serum Institut, Copenhagen, Denmark	Aalborg University	Danish Covid-19 Genome Consortium et al
Denmark/DCGC-41879/2021	EPI_ISL_973638	2021-02-01	Department of Virus and Microbiological Special Diagnostics, Statens Serum Institut, Copenhagen, Denmark	Aalborg University	Danish Covid-19 Genome Consortium et al
Denmark/DCGC-42199/2021	EPI_ISL_1022477	2021-02-08	Department of Virus and Microbiological Special Diagnostics, Statens Serum Institut, Copenhagen, Denmark	Aalborg University	Danish Covid-19 Genome Consortium et al
Denmark/DCGC-42420/2021	EPI_ISL_1022698	2021-02-08	Department of Virus and Microbiological Special Diagnostics, Statens Serum Institut, Copenhagen, Denmark	Aalborg University	Danish Covid-19 Genome Consortium et al
Denmark/DCGC-42748/2021	EPI_ISL_1023026	2021-02-08	Department of Virus and Microbiological Special Diagnostics, Statens Serum Institut, Copenhagen, Denmark	Aalborg University	Danish Covid-19 Genome Consortium et al
Denmark/DCGC-42894/2021	EPI_ISL_1023172	2021-02-08	Department of Virus and Microbiological Special Diagnostics, Statens Serum Institut, Copenhagen, Denmark	Aalborg University	Danish Covid-19 Genome Consortium et al
Denmark/DCGC-43048/2021	EPI_ISL_1023326	2021-02-08	Department of Virus and Microbiological Special Diagnostics, Statens Serum Institut, Copenhagen, Denmark	Aalborg University	Danish Covid-19 Genome Consortium et al
Denmark/DCGC-43055/2021	EPI_ISL_1023333	2021-02-08	Department of Virus and Microbiological Special Diagnostics, Statens Serum Institut, Copenhagen, Denmark	Aalborg University	Danish Covid-19 Genome Consortium et al
Denmark/DCGC-43172/2021	EPI_ISL_1023453	2021-02-08	Department of Virus and Microbiological Special Diagnostics, Statens Serum Institut, Copenhagen, Denmark	Aalborg University	Danish Covid-19 Genome Consortium et al
Denmark/DCGC-43178/2021	EPI_ISL_1023466	2021-02-08	Department of Virus and Microbiological Special Diagnostics, Statens Serum Institut, Copenhagen, Denmark	Aalborg University	Danish Covid-19 Genome Consortium et al
Denmark/DCGC-43246/2021	EPI_ISL_1023538	2021-02-08	Department of Virus and Microbiological Special Diagnostics, Statens Serum Institut, Copenhagen, Denmark	Aalborg University	Danish Covid-19 Genome Consortium et al
Denmark/DCGC-43258/2021	EPI_ISL_1023550	2021-02-08	Department of Virus and Microbiological Special Diagnostics, Statens Serum Institut, Copenhagen, Denmark	Aalborg University	Danish Covid-19 Genome Consortium et al
Denmark/DCGC-43377/2021	EPI_ISL_1023711	2021-02-01	Department of Virus and Microbiological Special Diagnostics, Statens Serum Institut, Copenhagen, Denmark	Aalborg University	Danish Covid-19 Genome Consortium et al
Denmark/DCGC-43567/2021	EPI_ISL_1023945	2021-02-01	Department of Virus and Microbiological Special Diagnostics, Statens Serum Institut, Copenhagen, Denmark	Aalborg University	Danish Covid-19 Genome Consortium et al
Denmark/DCGC-43598/2021	EPI_ISL_1023976	2021-02-01	Department of Virus and Microbiological Special Diagnostics, Statens Serum Institut, Copenhagen, Denmark	Aalborg University	Danish Covid-19 Genome Consortium et al
Denmark/DCGC-43619/2021	EPI_ISL_1023997	2021-02-01	Department of Virus and Microbiological Special Diagnostics, Statens Serum Institut, Copenhagen, Denmark	Aalborg University	Danish Covid-19 Genome Consortium et al
Denmark/DCGC-43695/2021	EPI_ISL_1024073	2021-02-01	Department of Virus and Microbiological Special Diagnostics, Statens Serum Institut, Copenhagen, Denmark	Aalborg University	Danish Covid-19 Genome Consortium et al
Denmark/DCGC-43756/2021	EPI_ISL_1024134	2021-02-01	Department of Virus and Microbiological Special Diagnostics, Statens Serum Institut, Copenhagen, Denmark	Aalborg University	Danish Covid-19 Genome Consortium et al
Denmark/DCGC-43848/2021	EPI_ISL_1024226	2021-02-01	Department of Virus and Microbiological Special Diagnostics, Statens Serum Institut, Copenhagen, Denmark	Aalborg University	Danish Covid-19 Genome Consortium et al
Denmark/DCGC-43917/2021	EPI_ISL_1024295	2021-02-01	Department of Virus and Microbiological Special Diagnostics, Statens Serum Institut, Copenhagen, Denmark	Aalborg University	Danish Covid-19 Genome Consortium et al
Denmark/DCGC-43988/2021	EPI_ISL_1024366	2021-02-01	Department of Virus and Microbiological Special Diagnostics, Statens Serum Institut, Copenhagen, Denmark	Aalborg University	Danish Covid-19 Genome Consortium et al
Denmark/DCGC-44046/2021	EPI_ISL_1024424	2021-02-01	Department of Virus and Microbiological Special Diagnostics, Statens Serum Institut, Copenhagen, Denmark	Aalborg University	Danish Covid-19 Genome Consortium et al
Denmark/DCGC-44087/2021	EPI_ISL_1024465	2021-02-01	Department of Virus and Microbiological Special Diagnostics, Statens Serum Institut, Copenhagen, Denmark	Aalborg University	Danish Covid-19 Genome Consortium et al
Denmark/DCGC-44100/2021	EPI_ISL_1024478	2021-02-01	Department of Virus and Microbiological Special Diagnostics, Statens Serum Institut, Copenhagen, Denmark	Aalborg University	Danish Covid-19 Genome Consortium et al
Denmark/DCGC-44132/2021	EPI_ISL_1024510	2021-02-01	Department of Virus and Microbiological Special Diagnostics, Statens Serum Institut, Copenhagen, Denmark	Aalborg University	Danish Covid-19 Genome Consortium et al
Denmark/DCGC-44162/2021	EPI_ISL_1024540	2021-02-01	Department of Virus and Microbiological Special Diagnostics, Statens Serum Institut, Copenhagen, Denmark	Aalborg University	Danish Covid-19 Genome Consortium et al
Denmark/DCGC-44298/2021	EPI_ISL_1024676	2021-02-01	Department of Virus and Microbiological Special Diagnostics, Statens Serum Institut, Copenhagen, Denmark	Aalborg University	Danish Covid-19 Genome Consortium et al
Denmark/DCGC-44347/2021	EPI_ISL_1024725	2021-02-01	Department of Virus and Microbiological Special Diagnostics, Statens Serum Institut, Copenhagen, Denmark	Aalborg University	Danish Covid-19 Genome Consortium et al
Denmark/DCGC-44368/2021	EPI_ISL_1024746	2021-02-01	Department of Virus and Microbiological Special Diagnostics, Statens Serum Institut, Copenhagen, Denmark	Aalborg University	Danish Covid-19 Genome Consortium et al
Denmark/DCGC-44372/2021	EPI_ISL_1024750	2021-02-01	Department of Virus and Microbiological Special Diagnostics, Statens Serum Institut, Copenhagen, Denmark	Aalborg University	Danish Covid-19 Genome Consortium et al
Denmark/DCGC-44408/2021	EPI_ISL_1024786	2021-02-01	Department of Virus and Microbiological Special Diagnostics, Statens Serum Institut, Copenhagen, Denmark	Aalborg University	Danish Covid-19 Genome Consortium et al
Denmark/DCGC-44438/2021	EPI_ISL_1024816	2021-02-01	Department of Virus and Microbiological Special Diagnostics, Statens Serum Institut, Copenhagen, Denmark	Aalborg University	Danish Covid-19 Genome Consortium et al
Denmark/DCGC-44530/2021	EPI_ISL_1024908	2021-02-01	Department of Virus and Microbiological Special Diagnostics, Statens Serum Institut, Copenhagen, Denmark	Aalborg University	Danish Covid-19 Genome Consortium et al
Denmark/DCGC-45993/2021	EPI_ISL_1065503	2021-02-08	Department of Virus and Microbiological Special Diagnostics, Statens Serum Institut, Copenhagen, Denmark	Aalborg University	Danish Covid-19 Genome Consortium et al
Denmark/DCGC-47007/2021	EPI_ISL_1066518	2021-02-08	Department of Virus and Microbiological Special Diagnostics, Statens Serum Institut, Copenhagen, Denmark	Aalborg University	Danish Covid-19 Genome Consortium et al
Denmark/DCGC-47127/2021	EPI_ISL_1066639	2021-02-15	Department of Virus and Microbiological Special Diagnostics, Statens Serum Institut, Copenhagen, Denmark	Aalborg University	Danish Covid-19 Genome Consortium et al
Denmark/DCGC-47619/2021	EPI_ISL_1067154	2021-02-15	Department of Virus and Microbiological Special Diagnostics, Statens Serum Institut, Copenhagen, Denmark	Aalborg University	Danish Covid-19 Genome Consortium et al
Denmark/DCGC-48059/2021	EPI_ISL_1123519	2021-02-22	Department of Virus and Microbiological Special Diagnostics, Statens Serum Institut, Copenhagen, Denmark	Aalborg University	Danish Covid-19 Genome Consortium et al
Denmark/DCGC-48063/2021	EPI_ISL_1123528	2021-02-15	Department of Virus and Microbiological Special Diagnostics, Statens Serum Institut, Copenhagen, Denmark	Aalborg University	Danish Covid-19 Genome Consortium et al
Denmark/DCGC-48065/2021	EPI_ISL_1123533	2021-02-15	Department of Virus and Microbiological Special Diagnostics, Statens Serum Institut, Copenhagen, Denmark	Aalborg University	Danish Covid-19 Genome Consortium et al
Denmark/DCGC-48066/2021	EPI_ISL_1123535	2021-02-15	Department of Virus and Microbiological Special Diagnostics, Statens Serum Institut, Copenhagen, Denmark	Aalborg University	Danish Covid-19 Genome Consortium et al
Denmark/DCGC-48109/2021	EPI_ISL_1123633	2021-02-22	Department of Virus and Microbiological Special Diagnostics, Statens Serum Institut, Copenhagen, Denmark	Aalborg University	Danish Covid-19 Genome Consortium et al
Denmark/DCGC-48132/2021	EPI_ISL_1123686	2021-02-15	Department of Virus and Microbiological Special Diagnostics, Statens Serum Institut, Copenhagen, Denmark	Aalborg University	Danish Covid-19 Genome Consortium et al
Denmark/DCGC-48154/2021	EPI_ISL_1123736	2021-02-15	Department of Virus and Microbiological Special Diagnostics, Statens Serum Institut, Copenhagen, Denmark	Aalborg University	Danish Covid-19 Genome Consortium et al
Denmark/DCGC-48213/2021	EPI_ISL_1123869	2021-02-15	Department of Virus and Microbiological Special Diagnostics, Statens Serum Institut, Copenhagen, Denmark	Aalborg University	Danish Covid-19 Genome Consortium et al
Denmark/DCGC-48534/2021	EPI_ISL_1124591	2021-02-15	Department of Virus and Microbiological Special Diagnostics, Statens Serum Institut, Copenhagen, Denmark	Aalborg University	Danish Covid-19 Genome Consortium et al
Denmark/DCGC-48539/2021	EPI_ISL_1124603	2021-02-15	Department of Virus and Microbiological Special Diagnostics, Statens Serum Institut, Copenhagen, Denmark	Aalborg University	Danish Covid-19 Genome Consortium et al
Denmark/DCGC-48577/2021	EPI_ISL_1124693	2021-02-15	Department of Virus and Microbiological Special Diagnostics, Statens Serum Institut, Copenhagen, Denmark	Aalborg University	Danish Covid-19 Genome Consortium et al
Denmark/DCGC-48582/2021	EPI_ISL_1124705	2021-02-22	Department of Virus and Microbiological Special Diagnostics, Statens Serum Institut, Copenhagen, Denmark	Aalborg University	Danish Covid-19 Genome Consortium et al
Denmark/DCGC-48583/2021	EPI_ISL_1124707	2021-02-15	Department of Virus and Microbiological Special Diagnostics, Statens Serum Institut, Copenhagen, Denmark	Aalborg University	Danish Covid-19 Genome Consortium et al
Denmark/DCGC-48602/2021	EPI_ISL_1124750	2021-02-22	Department of Virus and Microbiological Special Diagnostics, Statens Serum Institut, Copenhagen, Denmark	Aalborg University	Danish Covid-19 Genome Consortium et al
Denmark/DCGC-48761/2021	EPI_ISL_1125107	2021-02-15	Department of Virus and Microbiological Special Diagnostics, Statens Serum Institut, Copenhagen, Denmark	Aalborg University	Danish Covid-19 Genome Consortium et al
Denmark/DCGC-48800/2021	EPI_ISL_1125146	2021-02-22	Department of Virus and Microbiological Special Diagnostics, Statens Serum Institut, Copenhagen, Denmark	Aalborg University	Danish Covid-19 Genome Consortium et al
Denmark/DCGC-48807/2021	EPI_ISL_1125153	2021-02-15	Department of Virus and Microbiological Special Diagnostics, Statens Serum Institut, Copenhagen, Denmark	Aalborg University	Danish Covid-19 Genome Consortium et al
Denmark/DCGC-48817/2021	EPI_ISL_1125163	2021-02-15	Department of Virus and Microbiological Special Diagnostics, Statens Serum Institut, Copenhagen, Denmark	Aalborg University	Danish Covid-19 Genome Consortium et al
Denmark/DCGC-48929/2021	EPI_ISL_1125304	2021-02-15	Department of Virus and Microbiological Special Diagnostics, Statens Serum Institut, Copenhagen, Denmark	Aalborg University	Danish Covid-19 Genome Consortium et al
Denmark/DCGC-48945/2021	EPI_ISL_1125331	2021-02-15	Department of Virus and Microbiological Special Diagnostics, Statens Serum Institut, Copenhagen, Denmark	Aalborg University	Danish Covid-19 Genome Consortium et al
Denmark/DCGC-49086/2021	EPI_ISL_1125475	2021-02-22	Department of Virus and Microbiological Special Diagnostics, Statens Serum Institut, Copenhagen, Denmark	Aalborg University	Danish Covid-19 Genome Consortium et al
Denmark/DCGC-49100/2021	EPI_ISL_1125489	2021-02-15	Department of Virus and Microbiological Special Diagnostics, Statens Serum Institut, Copenhagen, Denmark	Aalborg University	Danish Covid-19 Genome Consortium et al
Denmark/DCGC-49200/2021	EPI_ISL_1125590	2021-02-15	Department of Virus and Microbiological Special Diagnostics, Statens Serum Institut, Copenhagen, Denmark	Aalborg University	Danish Covid-19 Genome Consortium et al
Denmark/DCGC-49210/2021	EPI_ISL_1125600	2021-02-15	Department of Virus and Microbiological Special Diagnostics, Statens Serum Institut, Copenhagen, Denmark	Aalborg University	Danish Covid-19 Genome Consortium et al
Denmark/DCGC-49301/2021	EPI_ISL_1125691	2021-02-15	Department of Virus and Microbiological Special Diagnostics, Statens Serum Institut, Copenhagen, Denmark	Aalborg University	Danish Covid-19 Genome Consortium et al
Denmark/DCGC-49412/2021	EPI_ISL_1125802	2021-02-15	Department of Virus and Microbiological Special Diagnostics, Statens Serum Institut, Copenhagen, Denmark	Aalborg University	Danish Covid-19 Genome Consortium et al
Denmark/DCGC-49430/2021	EPI_ISL_1125820	2021-02-15	Department of Virus and Microbiological Special Diagnostics, Statens Serum Institut, Copenhagen, Denmark	Aalborg University	Danish Covid-19 Genome Consortium et al
Denmark/DCGC-49440/2021	EPI_ISL_1125830	2021-02-15	Department of Virus and Microbiological Special Diagnostics, Statens Serum Institut, Copenhagen, Denmark	Aalborg University	Danish Covid-19 Genome Consortium et al
Denmark/DCGC-49547/2021	EPI_ISL_1125938	2021-02-15	Department of Virus and Microbiological Special Diagnostics, Statens Serum Institut, Copenhagen, Denmark	Aalborg University	Danish Covid-19 Genome Consortium et al
Denmark/DCGC-49580/2021	EPI_ISL_1125971	2021-02-15	Department of Virus and Microbiological Special Diagnostics, Statens Serum Institut, Copenhagen, Denmark	Aalborg University	Danish Covid-19 Genome Consortium et al
Denmark/DCGC-49613/2021	EPI_ISL_1126004	2021-02-15	Department of Virus and Microbiological Special Diagnostics, Statens Serum Institut, Copenhagen, Denmark	Aalborg University	Danish Covid-19 Genome Consortium et al
Denmark/DCGC-49671/2021	EPI_ISL_1126062	2021-02-15	Department of Virus and Microbiological Special Diagnostics, Statens Serum Institut, Copenhagen, Denmark	Aalborg University	Danish Covid-19 Genome Consortium et al
Denmark/DCGC-49705/2021	EPI_ISL_1126096	2021-02-15	Department of Virus and Microbiological Special Diagnostics, Statens Serum Institut, Copenhagen, Denmark	Aalborg University	Danish Covid-19 Genome Consortium et al
Denmark/DCGC-49813/2021	EPI_ISL_1126204	2021-02-15	Department of Virus and Microbiological Special Diagnostics, Statens Serum Institut, Copenhagen, Denmark	Aalborg University	Danish Covid-19 Genome Consortium et al
Denmark/DCGC-49825/2021	EPI_ISL_1126216	2021-02-15	Department of Virus and Microbiological Special Diagnostics, Statens Serum Institut, Copenhagen, Denmark	Aalborg University	Danish Covid-19 Genome Consortium et al
Denmark/DCGC-49964/2021	EPI_ISL_1126355	2021-02-15	Department of Virus and Microbiological Special Diagnostics, Statens Serum Institut, Copenhagen, Denmark	Aalborg University	Danish Covid-19 Genome Consortium et al
Denmark/DCGC-50072/2021	EPI_ISL_1126463	2021-02-15	Department of Virus and Microbiological Special Diagnostics, Statens Serum Institut, Copenhagen, Denmark	Aalborg University	Danish Covid-19 Genome Consortium et al
Denmark/DCGC-50073/2021	EPI_ISL_1126464	2021-02-15	Department of Virus and Microbiological Special Diagnostics, Statens Serum Institut, Copenhagen, Denmark	Aalborg University	Danish Covid-19 Genome Consortium et al
Denmark/DCGC-50163/2021	EPI_ISL_1126554	2021-02-15	Department of Virus and Microbiological Special Diagnostics, Statens Serum Institut, Copenhagen, Denmark	Aalborg University	Danish Covid-19 Genome Consortium et al
Denmark/DCGC-50171/2021	EPI_ISL_1126562	2021-02-08	Department of Virus and Microbiological Special Diagnostics, Statens Serum Institut, Copenhagen, Denmark	Aalborg University	Danish Covid-19 Genome Consortium et al
Denmark/DCGC-50189/2021	EPI_ISL_1126580	2021-02-15	Department of Virus and Microbiological Special Diagnostics, Statens Serum Institut, Copenhagen, Denmark	Aalborg University	Danish Covid-19 Genome Consortium et al
Denmark/DCGC-50233/2021	EPI_ISL_1126624	2021-02-15	Department of Virus and Microbiological Special Diagnostics, Statens Serum Institut, Copenhagen, Denmark	Aalborg University	Danish Covid-19 Genome Consortium et al
Denmark/DCGC-50256/2021	EPI_ISL_1126647	2021-02-15	Department of Virus and Microbiological Special Diagnostics, Statens Serum Institut, Copenhagen, Denmark	Aalborg University	Danish Covid-19 Genome Consortium et al
Denmark/DCGC-50342/2021	EPI_ISL_1126733	2021-02-15	Department of Virus and Microbiological Special Diagnostics, Statens Serum Institut, Copenhagen, Denmark	Aalborg University	Danish Covid-19 Genome Consortium et al
Denmark/DCGC-50349/2021	EPI_ISL_1126740	2021-02-15	Department of Virus and Microbiological Special Diagnostics, Statens Serum Institut, Copenhagen, Denmark	Aalborg University	Danish Covid-19 Genome Consortium et al
Denmark/DCGC-50431/2021	EPI_ISL_1126822	2021-02-15	Department of Virus and Microbiological Special Diagnostics, Statens Serum Institut, Copenhagen, Denmark	Aalborg University	Danish Covid-19 Genome Consortium et al
Denmark/DCGC-50588/2021	EPI_ISL_1126979	2021-02-15	Department of Virus and Microbiological Special Diagnostics, Statens Serum Institut, Copenhagen, Denmark	Aalborg University	Danish Covid-19 Genome Consortium et al
Denmark/DCGC-50648/2021	EPI_ISL_1127039	2021-02-15	Department of Virus and Microbiological Special Diagnostics, Statens Serum Institut, Copenhagen, Denmark	Aalborg University	Danish Covid-19 Genome Consortium et al
Denmark/DCGC-50862/2021	EPI_ISL_1858283	2021-03-15	Department of Virus and Microbiological Special Diagnostics, Statens Serum Institut, Copenhagen, Denmark	Aalborg University	Danish Covid-19 Genome Consortium et al
Denmark/DCGC-50882/2021	EPI_ISL_1858326	2021-03-22	Department of Virus and Microbiological Special Diagnostics, Statens Serum Institut, Copenhagen, Denmark	Aalborg University	Danish Covid-19 Genome Consortium et al
Denmark/DCGC-50982/2021	EPI_ISL_1858525	2021-03-15	Department of Virus and Microbiological Special Diagnostics, Statens Serum Institut, Copenhagen, Denmark	Aalborg University	Danish Covid-19 Genome Consortium et al
Denmark/DCGC-51018/2021	EPI_ISL_1858600	2021-03-15	Department of Virus and Microbiological Special Diagnostics, Statens Serum Institut, Copenhagen, Denmark	Aalborg University	Danish Covid-19 Genome Consortium et al
Denmark/DCGC-51069/2021	EPI_ISL_1858702	2021-02-22	Department of Virus and Microbiological Special Diagnostics, Statens Serum Institut, Copenhagen, Denmark	Aalborg University	Danish Covid-19 Genome Consortium et al
Denmark/DCGC-51206/2021	EPI_ISL_1858980	2021-03-15	Department of Virus and Microbiological Special Diagnostics, Statens Serum Institut, Copenhagen, Denmark	Aalborg University	Danish Covid-19 Genome Consortium et al
Denmark/DCGC-51295/2021	EPI_ISL_1859083	2021-03-08	Department of Virus and Microbiological Special Diagnostics, Statens Serum Institut, Copenhagen, Denmark	Aalborg University	Danish Covid-19 Genome Consortium et al
Denmark/DCGC-51471/2021	EPI_ISL_1859259	2021-03-29	Department of Virus and Microbiological Special Diagnostics, Statens Serum Institut, Copenhagen, Denmark	Aalborg University	Danish Covid-19 Genome Consortium et al
Denmark/DCGC-51499/2021	EPI_ISL_1859287	2021-03-15	Department of Virus and Microbiological Special Diagnostics, Statens Serum Institut, Copenhagen, Denmark	Aalborg University	Danish Covid-19 Genome Consortium et al
Denmark/DCGC-51616/2021	EPI_ISL_1859506	2021-03-01	Department of Virus and Microbiological Special Diagnostics, Statens Serum Institut, Copenhagen, Denmark	Aalborg University	Danish Covid-19 Genome Consortium et al
Denmark/DCGC-51632/2021	EPI_ISL_1859540	2021-03-22	Department of Virus and Microbiological Special Diagnostics, Statens Serum Institut, Copenhagen, Denmark	Aalborg University	Danish Covid-19 Genome Consortium et al
Denmark/DCGC-51650/2021	EPI_ISL_1859578	2021-03-22	Department of Virus and Microbiological Special Diagnostics, Statens Serum Institut, Copenhagen, Denmark	Aalborg University	Danish Covid-19 Genome Consortium et al
Denmark/DCGC-51656/2021	EPI_ISL_1859591	2021-03-15	Department of Virus and Microbiological Special Diagnostics, Statens Serum Institut, Copenhagen, Denmark	Aalborg University	Danish Covid-19 Genome Consortium et al
Denmark/DCGC-51658/2021	EPI_ISL_1859595	2021-03-01	Department of Virus and Microbiological Special Diagnostics, Statens Serum Institut, Copenhagen, Denmark	Aalborg University	Danish Covid-19 Genome Consortium et al
Denmark/DCGC-51824/2021	EPI_ISL_1859856	2021-02-22	Department of Virus and Microbiological Special Diagnostics, Statens Serum Institut, Copenhagen, Denmark	Aalborg University	Danish Covid-19 Genome Consortium et al
Denmark/DCGC-52018/2021	EPI_ISL_1860050	2021-03-22	Department of Virus and Microbiological Special Diagnostics, Statens Serum Institut, Copenhagen, Denmark	Aalborg University	Danish Covid-19 Genome Consortium et al
Denmark/DCGC-52066/2021	EPI_ISL_1860105	2021-02-22	Department of Virus and Microbiological Special Diagnostics, Statens Serum Institut, Copenhagen, Denmark	Aalborg University	Danish Covid-19 Genome Consortium et al
Denmark/DCGC-52100/2021	EPI_ISL_1860152	2021-03-15	Department of Virus and Microbiological Special Diagnostics, Statens Serum Institut, Copenhagen, Denmark	Aalborg University	Danish Covid-19 Genome Consortium et al
Denmark/DCGC-52148/2021	EPI_ISL_1860202	2021-03-08	Department of Virus and Microbiological Special Diagnostics, Statens Serum Institut, Copenhagen, Denmark	Aalborg University	Danish Covid-19 Genome Consortium et al
Denmark/DCGC-52186/2021	EPI_ISL_1860240	2021-04-12	Department of Virus and Microbiological Special Diagnostics, Statens Serum Institut, Copenhagen, Denmark	Aalborg University	Danish Covid-19 Genome Consortium et al
Denmark/DCGC-52905/2021	EPI_ISL_1860959	2021-03-29	Department of Virus and Microbiological Special Diagnostics, Statens Serum Institut, Copenhagen, Denmark	Aalborg University	Danish Covid-19 Genome Consortium et al
Denmark/DCGC-53051/2021	EPI_ISL_1861105	2021-03-08	Department of Virus and Microbiological Special Diagnostics, Statens Serum Institut, Copenhagen, Denmark	Aalborg University	Danish Covid-19 Genome Consortium et al
Denmark/DCGC-53076/2021	EPI_ISL_1861130	2021-03-29	Department of Virus and Microbiological Special Diagnostics, Statens Serum Institut, Copenhagen, Denmark	Aalborg University	Danish Covid-19 Genome Consortium et al
Denmark/DCGC-53165/2021	EPI_ISL_1861219	2021-03-29	Department of Virus and Microbiological Special Diagnostics, Statens Serum Institut, Copenhagen, Denmark	Aalborg University	Danish Covid-19 Genome Consortium et al
Denmark/DCGC-53168/2021	EPI_ISL_1861222	2021-03-15	Department of Virus and Microbiological Special Diagnostics, Statens Serum Institut, Copenhagen, Denmark	Aalborg University	Danish Covid-19 Genome Consortium et al
Denmark/DCGC-53220/2021	EPI_ISL_1861274	2021-03-15	Department of Virus and Microbiological Special Diagnostics, Statens Serum Institut, Copenhagen, Denmark	Aalborg University	Danish Covid-19 Genome Consortium et al
Denmark/DCGC-53240/2021	EPI_ISL_1861294	2021-03-22	Department of Virus and Microbiological Special Diagnostics, Statens Serum Institut, Copenhagen, Denmark	Aalborg University	Danish Covid-19 Genome Consortium et al
Denmark/DCGC-53276/2021	EPI_ISL_1861330	2021-02-22	Department of Virus and Microbiological Special Diagnostics, Statens Serum Institut, Copenhagen, Denmark	Aalborg University	Danish Covid-19 Genome Consortium et al
Denmark/DCGC-53321/2021	EPI_ISL_1861375	2021-03-29	Department of Virus and Microbiological Special Diagnostics, Statens Serum Institut, Copenhagen, Denmark	Aalborg University	Danish Covid-19 Genome Consortium et al
Denmark/DCGC-53364/2021	EPI_ISL_1861418	2021-03-15	Department of Virus and Microbiological Special Diagnostics, Statens Serum Institut, Copenhagen, Denmark	Aalborg University	Danish Covid-19 Genome Consortium et al
Denmark/DCGC-53386/2021	EPI_ISL_1861440	2021-03-01	Department of Virus and Microbiological Special Diagnostics, Statens Serum Institut, Copenhagen, Denmark	Aalborg University	Danish Covid-19 Genome Consortium et al
Denmark/DCGC-53400/2021	EPI_ISL_1861454	2021-03-15	Department of Virus and Microbiological Special Diagnostics, Statens Serum Institut, Copenhagen, Denmark	Aalborg University	Danish Covid-19 Genome Consortium et al
Denmark/DCGC-53438/2021	EPI_ISL_1861492	2021-03-01	Department of Virus and Microbiological Special Diagnostics, Statens Serum Institut, Copenhagen, Denmark	Aalborg University	Danish Covid-19 Genome Consortium et al
Denmark/DCGC-53625/2021	EPI_ISL_1861679	2021-03-15	Department of Virus and Microbiological Special Diagnostics, Statens Serum Institut, Copenhagen, Denmark	Aalborg University	Danish Covid-19 Genome Consortium et al
Denmark/DCGC-53752/2021	EPI_ISL_1861923	2021-02-22	Department of Virus and Microbiological Special Diagnostics, Statens Serum Institut, Copenhagen, Denmark	Aalborg University	Danish Covid-19 Genome Consortium et al
Denmark/DCGC-53801/2021	EPI_ISL_1862020	2021-03-08	Department of Virus and Microbiological Special Diagnostics, Statens Serum Institut, Copenhagen, Denmark	Aalborg University	Danish Covid-19 Genome Consortium et al
Denmark/DCGC-53856/2021	EPI_ISL_1862126	2021-03-15	Department of Virus and Microbiological Special Diagnostics, Statens Serum Institut, Copenhagen, Denmark	Aalborg University	Danish Covid-19 Genome Consortium et al
Denmark/DCGC-54226/2021	EPI_ISL_1862654	2021-03-22	Department of Virus and Microbiological Special Diagnostics, Statens Serum Institut, Copenhagen, Denmark	Aalborg University	Danish Covid-19 Genome Consortium et al
Denmark/DCGC-54302/2021	EPI_ISL_1862730	2021-03-22	Department of Virus and Microbiological Special Diagnostics, Statens Serum Institut, Copenhagen, Denmark	Aalborg University	Danish Covid-19 Genome Consortium et al
Denmark/DCGC-54330/2021	EPI_ISL_1862758	2021-04-05	Department of Virus and Microbiological Special Diagnostics, Statens Serum Institut, Copenhagen, Denmark	Aalborg University	Danish Covid-19 Genome Consortium et al
Denmark/DCGC-54451/2021	EPI_ISL_1862879	2021-03-15	Department of Virus and Microbiological Special Diagnostics, Statens Serum Institut, Copenhagen, Denmark	Aalborg University	Danish Covid-19 Genome Consortium et al
Denmark/DCGC-54466/2021	EPI_ISL_1862894	2021-03-15	Department of Virus and Microbiological Special Diagnostics, Statens Serum Institut, Copenhagen, Denmark	Aalborg University	Danish Covid-19 Genome Consortium et al
Denmark/DCGC-54471/2021	EPI_ISL_1862899	2021-02-22	Department of Virus and Microbiological Special Diagnostics, Statens Serum Institut, Copenhagen, Denmark	Aalborg University	Danish Covid-19 Genome Consortium et al
Denmark/DCGC-54476/2021	EPI_ISL_1862904	2021-02-22	Department of Virus and Microbiological Special Diagnostics, Statens Serum Institut, Copenhagen, Denmark	Aalborg University	Danish Covid-19 Genome Consortium et al
Denmark/DCGC-54482/2021	EPI_ISL_1862910	2021-03-15	Department of Virus and Microbiological Special Diagnostics, Statens Serum Institut, Copenhagen, Denmark	Aalborg University	Danish Covid-19 Genome Consortium et al
Denmark/DCGC-54486/2021	EPI_ISL_1862914	2021-03-15	Department of Virus and Microbiological Special Diagnostics, Statens Serum Institut, Copenhagen, Denmark	Aalborg University	Danish Covid-19 Genome Consortium et al
Denmark/DCGC-54487/2021	EPI_ISL_1862915	2021-03-08	Department of Virus and Microbiological Special Diagnostics, Statens Serum Institut, Copenhagen, Denmark	Aalborg University	Danish Covid-19 Genome Consortium et al
Denmark/DCGC-54488/2021	EPI_ISL_1862916	2021-03-15	Department of Virus and Microbiological Special Diagnostics, Statens Serum Institut, Copenhagen, Denmark	Aalborg University	Danish Covid-19 Genome Consortium et al
Denmark/DCGC-54493/2021	EPI_ISL_1862921	2021-04-12	Department of Virus and Microbiological Special Diagnostics, Statens Serum Institut, Copenhagen, Denmark	Aalborg University	Danish Covid-19 Genome Consortium et al
Denmark/DCGC-54494/2021	EPI_ISL_1862922	2021-03-15	Department of Virus and Microbiological Special Diagnostics, Statens Serum Institut, Copenhagen, Denmark	Aalborg University	Danish Covid-19 Genome Consortium et al
Denmark/DCGC-54501/2021	EPI_ISL_1862929	2021-03-15	Department of Virus and Microbiological Special Diagnostics, Statens Serum Institut, Copenhagen, Denmark	Aalborg University	Danish Covid-19 Genome Consortium et al
Denmark/DCGC-54509/2021	EPI_ISL_1862937	2021-03-08	Department of Virus and Microbiological Special Diagnostics, Statens Serum Institut, Copenhagen, Denmark	Aalborg University	Danish Covid-19 Genome Consortium et al
Denmark/DCGC-54511/2021	EPI_ISL_1862939	2021-03-15	Department of Virus and Microbiological Special Diagnostics, Statens Serum Institut, Copenhagen, Denmark	Aalborg University	Danish Covid-19 Genome Consortium et al
Denmark/DCGC-54512/2021	EPI_ISL_1862940	2021-03-15	Department of Virus and Microbiological Special Diagnostics, Statens Serum Institut, Copenhagen, Denmark	Aalborg University	Danish Covid-19 Genome Consortium et al
Denmark/DCGC-54513/2021	EPI_ISL_1862941	2021-03-22	Department of Virus and Microbiological Special Diagnostics, Statens Serum Institut, Copenhagen, Denmark	Aalborg University	Danish Covid-19 Genome Consortium et al
Denmark/DCGC-54517/2021	EPI_ISL_1862945	2021-03-15	Department of Virus and Microbiological Special Diagnostics, Statens Serum Institut, Copenhagen, Denmark	Aalborg University	Danish Covid-19 Genome Consortium et al
Denmark/DCGC-54523/2021	EPI_ISL_1862951	2021-03-08	Department of Virus and Microbiological Special Diagnostics, Statens Serum Institut, Copenhagen, Denmark	Aalborg University	Danish Covid-19 Genome Consortium et al
Denmark/DCGC-54524/2021	EPI_ISL_1862952	2021-03-01	Department of Virus and Microbiological Special Diagnostics, Statens Serum Institut, Copenhagen, Denmark	Aalborg University	Danish Covid-19 Genome Consortium et al
Denmark/DCGC-54531/2021	EPI_ISL_1862959	2021-02-22	Department of Virus and Microbiological Special Diagnostics, Statens Serum Institut, Copenhagen, Denmark	Aalborg University	Danish Covid-19 Genome Consortium et al
Denmark/DCGC-54532/2021	EPI_ISL_1862960	2021-02-22	Department of Virus and Microbiological Special Diagnostics, Statens Serum Institut, Copenhagen, Denmark	Aalborg University	Danish Covid-19 Genome Consortium et al
Denmark/DCGC-54545/2021	EPI_ISL_1862973	2021-03-15	Department of Virus and Microbiological Special Diagnostics, Statens Serum Institut, Copenhagen, Denmark	Aalborg University	Danish Covid-19 Genome Consortium et al
Denmark/DCGC-54637/2021	EPI_ISL_1863065	2021-03-22	Department of Virus and Microbiological Special Diagnostics, Statens Serum Institut, Copenhagen, Denmark	Aalborg University	Danish Covid-19 Genome Consortium et al
Denmark/DCGC-54802/2021	EPI_ISL_1863230	2021-03-01	Department of Virus and Microbiological Special Diagnostics, Statens Serum Institut, Copenhagen, Denmark	Aalborg University	Danish Covid-19 Genome Consortium et al
Denmark/DCGC-54817/2021	EPI_ISL_1863245	2021-03-08	Department of Virus and Microbiological Special Diagnostics, Statens Serum Institut, Copenhagen, Denmark	Aalborg University	Danish Covid-19 Genome Consortium et al
Denmark/DCGC-54821/2021	EPI_ISL_1863249	2021-03-22	Department of Virus and Microbiological Special Diagnostics, Statens Serum Institut, Copenhagen, Denmark	Aalborg University	Danish Covid-19 Genome Consortium et al
Denmark/DCGC-54838/2021	EPI_ISL_1863266	2021-03-01	Department of Virus and Microbiological Special Diagnostics, Statens Serum Institut, Copenhagen, Denmark	Aalborg University	Danish Covid-19 Genome Consortium et al
Denmark/DCGC-54840/2021	EPI_ISL_1863268	2021-03-08	Department of Virus and Microbiological Special Diagnostics, Statens Serum Institut, Copenhagen, Denmark	Aalborg University	Danish Covid-19 Genome Consortium et al
Denmark/DCGC-54844/2021	EPI_ISL_1863272	2021-03-15	Department of Virus and Microbiological Special Diagnostics, Statens Serum Institut, Copenhagen, Denmark	Aalborg University	Danish Covid-19 Genome Consortium et al
Denmark/DCGC-54963/2021	EPI_ISL_1863391	2021-02-22	Department of Virus and Microbiological Special Diagnostics, Statens Serum Institut, Copenhagen, Denmark	Aalborg University	Danish Covid-19 Genome Consortium et al
Denmark/DCGC-54985/2021	EPI_ISL_1863413	2021-03-08	Department of Virus and Microbiological Special Diagnostics, Statens Serum Institut, Copenhagen, Denmark	Aalborg University	Danish Covid-19 Genome Consortium et al
Denmark/DCGC-55015/2021	EPI_ISL_1863443	2021-03-15	Department of Virus and Microbiological Special Diagnostics, Statens Serum Institut, Copenhagen, Denmark	Aalborg University	Danish Covid-19 Genome Consortium et al
Denmark/DCGC-55023/2021	EPI_ISL_1863451	2021-03-22	Department of Clinical Microbiology, Odense University Hospital, Odense, Denmark	Aalborg University	Danish Covid-19 Genome Consortium et al
Denmark/DCGC-55291/2021	EPI_ISL_1863719	2021-02-22	Department of Virus and Microbiological Special Diagnostics, Statens Serum Institut, Copenhagen, Denmark	Aalborg University	Danish Covid-19 Genome Consortium et al
Denmark/DCGC-55460/2021	EPI_ISL_1863888	2021-03-08	Department of Virus and Microbiological Special Diagnostics, Statens Serum Institut, Copenhagen, Denmark	Aalborg University	Danish Covid-19 Genome Consortium et al
Denmark/DCGC-55629/2021	EPI_ISL_1864057	2021-03-22	Department of Virus and Microbiological Special Diagnostics, Statens Serum Institut, Copenhagen, Denmark	Aalborg University	Danish Covid-19 Genome Consortium et al
Denmark/DCGC-55824/2021	EPI_ISL_1864252	2021-04-12	Department of Virus and Microbiological Special Diagnostics, Statens Serum Institut, Copenhagen, Denmark	Aalborg University	Danish Covid-19 Genome Consortium et al
Denmark/DCGC-55839/2021	EPI_ISL_1864267	2021-03-29	Department of Virus and Microbiological Special Diagnostics, Statens Serum Institut, Copenhagen, Denmark	Aalborg University	Danish Covid-19 Genome Consortium et al
Denmark/DCGC-55872/2021	EPI_ISL_1864300	2021-04-19	Department of Virus and Microbiological Special Diagnostics, Statens Serum Institut, Copenhagen, Denmark	Aalborg University	Danish Covid-19 Genome Consortium et al
Denmark/DCGC-55962/2021	EPI_ISL_1864401	2021-02-22	Department of Virus and Microbiological Special Diagnostics, Statens Serum Institut, Copenhagen, Denmark	Aalborg University	Danish Covid-19 Genome Consortium et al
Denmark/DCGC-56070/2021	EPI_ISL_1864570	2021-03-22	Department of Virus and Microbiological Special Diagnostics, Statens Serum Institut, Copenhagen, Denmark	Aalborg University	Danish Covid-19 Genome Consortium et al
Denmark/DCGC-56146/2021	EPI_ISL_1864646	2021-03-22	Department of Virus and Microbiological Special Diagnostics, Statens Serum Institut, Copenhagen, Denmark	Aalborg University	Danish Covid-19 Genome Consortium et al
Denmark/DCGC-56153/2021	EPI_ISL_1864653	2021-03-08	Department of Virus and Microbiological Special Diagnostics, Statens Serum Institut, Copenhagen, Denmark	Aalborg University	Danish Covid-19 Genome Consortium et al
Denmark/DCGC-56166/2021	EPI_ISL_1864666	2021-04-19	Department of Virus and Microbiological Special Diagnostics, Statens Serum Institut, Copenhagen, Denmark	Aalborg University	Danish Covid-19 Genome Consortium et al
Denmark/DCGC-56167/2021	EPI_ISL_1864667	2021-03-15	Department of Virus and Microbiological Special Diagnostics, Statens Serum Institut, Copenhagen, Denmark	Aalborg University	Danish Covid-19 Genome Consortium et al
Denmark/DCGC-56185/2021	EPI_ISL_1864685	2021-03-29	Department of Virus and Microbiological Special Diagnostics, Statens Serum Institut, Copenhagen, Denmark	Aalborg University	Danish Covid-19 Genome Consortium et al
Denmark/DCGC-56253/2021	EPI_ISL_1864753	2021-03-08	Department of Virus and Microbiological Special Diagnostics, Statens Serum Institut, Copenhagen, Denmark	Aalborg University	Danish Covid-19 Genome Consortium et al
Denmark/DCGC-56266/2021	EPI_ISL_1864766	2021-03-15	Department of Virus and Microbiological Special Diagnostics, Statens Serum Institut, Copenhagen, Denmark	Aalborg University	Danish Covid-19 Genome Consortium et al
Denmark/DCGC-56456/2021	EPI_ISL_1864956	2021-04-05	Department of Virus and Microbiological Special Diagnostics, Statens Serum Institut, Copenhagen, Denmark	Aalborg University	Danish Covid-19 Genome Consortium et al
Denmark/DCGC-56606/2021	EPI_ISL_1865106	2021-03-15	Department of Virus and Microbiological Special Diagnostics, Statens Serum Institut, Copenhagen, Denmark	Aalborg University	Danish Covid-19 Genome Consortium et al
Denmark/DCGC-56621/2021	EPI_ISL_1865121	2021-03-29	Department of Virus and Microbiological Special Diagnostics, Statens Serum Institut, Copenhagen, Denmark	Aalborg University	Danish Covid-19 Genome Consortium et al
Denmark/DCGC-56666/2021	EPI_ISL_1865166	2021-02-22	Department of Virus and Microbiological Special Diagnostics, Statens Serum Institut, Copenhagen, Denmark	Aalborg University	Danish Covid-19 Genome Consortium et al
Denmark/DCGC-56836/2021	EPI_ISL_1865336	2021-03-15	Department of Virus and Microbiological Special Diagnostics, Statens Serum Institut, Copenhagen, Denmark	Aalborg University	Danish Covid-19 Genome Consortium et al
Denmark/DCGC-56993/2021	EPI_ISL_1865493	2021-03-01	Department of Virus and Microbiological Special Diagnostics, Statens Serum Institut, Copenhagen, Denmark	Aalborg University	Danish Covid-19 Genome Consortium et al
Denmark/DCGC-57028/2021	EPI_ISL_1865528	2021-03-29	Department of Virus and Microbiological Special Diagnostics, Statens Serum Institut, Copenhagen, Denmark	Aalborg University	Danish Covid-19 Genome Consortium et al
Denmark/DCGC-57243/2021	EPI_ISL_1865743	2021-03-15	Department of Virus and Microbiological Special Diagnostics, Statens Serum Institut, Copenhagen, Denmark	Aalborg University	Danish Covid-19 Genome Consortium et al
Denmark/DCGC-57251/2021	EPI_ISL_1865751	2021-03-22	Department of Virus and Microbiological Special Diagnostics, Statens Serum Institut, Copenhagen, Denmark	Aalborg University	Danish Covid-19 Genome Consortium et al
Denmark/DCGC-57273/2021	EPI_ISL_1865773	2021-02-22	Department of Clinical Microbiology, Odense University Hospital, Odense, Denmark	Aalborg University	Danish Covid-19 Genome Consortium et al
Denmark/DCGC-57359/2021	EPI_ISL_1865859	2021-04-12	Department of Virus and Microbiological Special Diagnostics, Statens Serum Institut, Copenhagen, Denmark	Aalborg University	Danish Covid-19 Genome Consortium et al
Denmark/DCGC-57382/2021	EPI_ISL_1865882	2021-03-01	Department of Virus and Microbiological Special Diagnostics, Statens Serum Institut, Copenhagen, Denmark	Aalborg University	Danish Covid-19 Genome Consortium et al
Denmark/DCGC-57445/2021	EPI_ISL_1865945	2021-03-15	Department of Virus and Microbiological Special Diagnostics, Statens Serum Institut, Copenhagen, Denmark	Aalborg University	Danish Covid-19 Genome Consortium et al
Denmark/DCGC-57538/2021	EPI_ISL_1866038	2021-03-22	Department of Virus and Microbiological Special Diagnostics, Statens Serum Institut, Copenhagen, Denmark	Aalborg University	Danish Covid-19 Genome Consortium et al
Denmark/DCGC-57574/2021	EPI_ISL_1866074	2021-03-01	Department of Virus and Microbiological Special Diagnostics, Statens Serum Institut, Copenhagen, Denmark	Aalborg University	Danish Covid-19 Genome Consortium et al
Denmark/DCGC-57614/2021	EPI_ISL_1866114	2021-03-22	Department of Virus and Microbiological Special Diagnostics, Statens Serum Institut, Copenhagen, Denmark	Aalborg University	Danish Covid-19 Genome Consortium et al
Denmark/DCGC-57618/2021	EPI_ISL_1866118	2021-03-15	Department of Virus and Microbiological Special Diagnostics, Statens Serum Institut, Copenhagen, Denmark	Aalborg University	Danish Covid-19 Genome Consortium et al
Denmark/DCGC-57683/2021	EPI_ISL_1866183	2021-03-08	Department of Virus and Microbiological Special Diagnostics, Statens Serum Institut, Copenhagen, Denmark	Aalborg University	Danish Covid-19 Genome Consortium et al
Denmark/DCGC-57686/2021	EPI_ISL_1866186	2021-03-01	Department of Virus and Microbiological Special Diagnostics, Statens Serum Institut, Copenhagen, Denmark	Aalborg University	Danish Covid-19 Genome Consortium et al
Denmark/DCGC-57789/2021	EPI_ISL_1866289	2021-02-22	Department of Virus and Microbiological Special Diagnostics, Statens Serum Institut, Copenhagen, Denmark	Aalborg University	Danish Covid-19 Genome Consortium et al
Denmark/DCGC-57816/2021	EPI_ISL_1866316	2021-03-29	Department of Virus and Microbiological Special Diagnostics, Statens Serum Institut, Copenhagen, Denmark	Aalborg University	Danish Covid-19 Genome Consortium et al
Denmark/DCGC-57832/2021	EPI_ISL_1866332	2021-03-01	Department of Virus and Microbiological Special Diagnostics, Statens Serum Institut, Copenhagen, Denmark	Aalborg University	Danish Covid-19 Genome Consortium et al
Denmark/DCGC-57865/2021	EPI_ISL_1866365	2021-02-15	Department of Virus and Microbiological Special Diagnostics, Statens Serum Institut, Copenhagen, Denmark	Aalborg University	Danish Covid-19 Genome Consortium et al
Denmark/DCGC-57940/2021	EPI_ISL_1866443	2021-03-29	Department of Virus and Microbiological Special Diagnostics, Statens Serum Institut, Copenhagen, Denmark	Aalborg University	Danish Covid-19 Genome Consortium et al
Denmark/DCGC-57950/2021	EPI_ISL_1866453	2021-03-15	Department of Virus and Microbiological Special Diagnostics, Statens Serum Institut, Copenhagen, Denmark	Aalborg University	Danish Covid-19 Genome Consortium et al
Denmark/DCGC-57960/2021	EPI_ISL_1866463	2021-04-05	Department of Virus and Microbiological Special Diagnostics, Statens Serum Institut, Copenhagen, Denmark	Aalborg University	Danish Covid-19 Genome Consortium et al
Denmark/DCGC-57992/2021	EPI_ISL_1866495	2021-03-15	Department of Virus and Microbiological Special Diagnostics, Statens Serum Institut, Copenhagen, Denmark	Aalborg University	Danish Covid-19 Genome Consortium et al
Denmark/DCGC-58016/2021	EPI_ISL_1866519	2021-03-15	Department of Virus and Microbiological Special Diagnostics, Statens Serum Institut, Copenhagen, Denmark	Aalborg University	Danish Covid-19 Genome Consortium et al
Denmark/DCGC-58083/2021	EPI_ISL_1866586	2021-03-15	Department of Virus and Microbiological Special Diagnostics, Statens Serum Institut, Copenhagen, Denmark	Aalborg University	Danish Covid-19 Genome Consortium et al
Denmark/DCGC-58140/2021	EPI_ISL_1866643	2021-03-29	Department of Virus and Microbiological Special Diagnostics, Statens Serum Institut, Copenhagen, Denmark	Aalborg University	Danish Covid-19 Genome Consortium et al
Denmark/DCGC-58154/2021	EPI_ISL_1866657	2021-03-29	Department of Virus and Microbiological Special Diagnostics, Statens Serum Institut, Copenhagen, Denmark	Aalborg University	Danish Covid-19 Genome Consortium et al
Denmark/DCGC-58164/2021	EPI_ISL_1866667	2021-03-15	Department of Virus and Microbiological Special Diagnostics, Statens Serum Institut, Copenhagen, Denmark	Aalborg University	Danish Covid-19 Genome Consortium et al
Denmark/DCGC-58241/2021	EPI_ISL_1866744	2021-02-22	Department of Virus and Microbiological Special Diagnostics, Statens Serum Institut, Copenhagen, Denmark	Aalborg University	Danish Covid-19 Genome Consortium et al
Denmark/DCGC-58268/2021	EPI_ISL_1866771	2021-03-08	Department of Virus and Microbiological Special Diagnostics, Statens Serum Institut, Copenhagen, Denmark	Aalborg University	Danish Covid-19 Genome Consortium et al
Denmark/DCGC-58353/2021	EPI_ISL_1866856	2021-03-15	Department of Virus and Microbiological Special Diagnostics, Statens Serum Institut, Copenhagen, Denmark	Aalborg University	Danish Covid-19 Genome Consortium et al
Denmark/DCGC-58432/2021	EPI_ISL_1866935	2021-03-01	Department of Virus and Microbiological Special Diagnostics, Statens Serum Institut, Copenhagen, Denmark	Aalborg University	Danish Covid-19 Genome Consortium et al
Denmark/DCGC-58433/2021	EPI_ISL_1866936	2021-04-19	Department of Virus and Microbiological Special Diagnostics, Statens Serum Institut, Copenhagen, Denmark	Aalborg University	Danish Covid-19 Genome Consortium et al
Denmark/DCGC-58440/2021	EPI_ISL_1866943	2021-03-01	Department of Virus and Microbiological Special Diagnostics, Statens Serum Institut, Copenhagen, Denmark	Aalborg University	Danish Covid-19 Genome Consortium et al
Denmark/DCGC-58546/2021	EPI_ISL_1867049	2021-03-29	Department of Virus and Microbiological Special Diagnostics, Statens Serum Institut, Copenhagen, Denmark	Aalborg University	Danish Covid-19 Genome Consortium et al
Denmark/DCGC-58684/2021	EPI_ISL_1867187	2021-02-22	Department of Virus and Microbiological Special Diagnostics, Statens Serum Institut, Copenhagen, Denmark	Aalborg University	Danish Covid-19 Genome Consortium et al
Denmark/DCGC-58784/2021	EPI_ISL_1867306	2021-03-01	Department of Virus and Microbiological Special Diagnostics, Statens Serum Institut, Copenhagen, Denmark	Aalborg University	Danish Covid-19 Genome Consortium et al
Denmark/DCGC-59015/2021	EPI_ISL_1867586	2021-04-05	Department of Virus and Microbiological Special Diagnostics, Statens Serum Institut, Copenhagen, Denmark	Aalborg University	Danish Covid-19 Genome Consortium et al
Denmark/DCGC-59223/2021	EPI_ISL_1867794	2021-04-05	Department of Virus and Microbiological Special Diagnostics, Statens Serum Institut, Copenhagen, Denmark	Aalborg University	Danish Covid-19 Genome Consortium et al
Denmark/DCGC-59244/2021	EPI_ISL_1867815	2021-03-22	Department of Virus and Microbiological Special Diagnostics, Statens Serum Institut, Copenhagen, Denmark	Aalborg University	Danish Covid-19 Genome Consortium et al
Denmark/DCGC-59268/2021	EPI_ISL_1867839	2021-03-15	Department of Virus and Microbiological Special Diagnostics, Statens Serum Institut, Copenhagen, Denmark	Aalborg University	Danish Covid-19 Genome Consortium et al
Denmark/DCGC-59312/2021	EPI_ISL_1867883	2021-03-08	Department of Virus and Microbiological Special Diagnostics, Statens Serum Institut, Copenhagen, Denmark	Aalborg University	Danish Covid-19 Genome Consortium et al
Denmark/DCGC-59377/2021	EPI_ISL_1867948	2021-03-29	Department of Virus and Microbiological Special Diagnostics, Statens Serum Institut, Copenhagen, Denmark	Aalborg University	Danish Covid-19 Genome Consortium et al
Denmark/DCGC-59414/2021	EPI_ISL_1867985	2021-03-29	Department of Virus and Microbiological Special Diagnostics, Statens Serum Institut, Copenhagen, Denmark	Aalborg University	Danish Covid-19 Genome Consortium et al
Denmark/DCGC-59449/2021	EPI_ISL_1868020	2021-03-22	Department of Virus and Microbiological Special Diagnostics, Statens Serum Institut, Copenhagen, Denmark	Aalborg University	Danish Covid-19 Genome Consortium et al
Denmark/DCGC-59685/2021	EPI_ISL_1868256	2021-03-01	Department of Virus and Microbiological Special Diagnostics, Statens Serum Institut, Copenhagen, Denmark	Aalborg University	Danish Covid-19 Genome Consortium et al
Denmark/DCGC-59688/2021	EPI_ISL_1868259	2021-03-15	Department of Virus and Microbiological Special Diagnostics, Statens Serum Institut, Copenhagen, Denmark	Aalborg University	Danish Covid-19 Genome Consortium et al
Denmark/DCGC-59882/2021	EPI_ISL_1868453	2021-04-19	Department of Virus and Microbiological Special Diagnostics, Statens Serum Institut, Copenhagen, Denmark	Aalborg University	Danish Covid-19 Genome Consortium et al
Denmark/DCGC-59884/2021	EPI_ISL_1868455	2021-03-08	Department of Virus and Microbiological Special Diagnostics, Statens Serum Institut, Copenhagen, Denmark	Aalborg University	Danish Covid-19 Genome Consortium et al
Denmark/DCGC-60046/2021	EPI_ISL_1868617	2021-03-22	Department of Virus and Microbiological Special Diagnostics, Statens Serum Institut, Copenhagen, Denmark	Aalborg University	Danish Covid-19 Genome Consortium et al
Denmark/DCGC-60234/2021	EPI_ISL_1868805	2021-04-05	Department of Virus and Microbiological Special Diagnostics, Statens Serum Institut, Copenhagen, Denmark	Aalborg University	Danish Covid-19 Genome Consortium et al
Denmark/DCGC-60360/2021	EPI_ISL_1868931	2021-03-08	Department of Virus and Microbiological Special Diagnostics, Statens Serum Institut, Copenhagen, Denmark	Aalborg University	Danish Covid-19 Genome Consortium et al
Denmark/DCGC-60448/2021	EPI_ISL_1869019	2021-02-22	Department of Virus and Microbiological Special Diagnostics, Statens Serum Institut, Copenhagen, Denmark	Aalborg University	Danish Covid-19 Genome Consortium et al
Denmark/DCGC-60451/2021	EPI_ISL_1869022	2021-03-22	Department of Virus and Microbiological Special Diagnostics, Statens Serum Institut, Copenhagen, Denmark	Aalborg University	Danish Covid-19 Genome Consortium et al
Denmark/DCGC-60470/2021	EPI_ISL_1869041	2021-03-29	Department of Virus and Microbiological Special Diagnostics, Statens Serum Institut, Copenhagen, Denmark	Aalborg University	Danish Covid-19 Genome Consortium et al
Denmark/DCGC-60476/2021	EPI_ISL_1869047	2021-03-15	Department of Clinical Microbiology, Odense University Hospital, Odense, Denmark	Aalborg University	Danish Covid-19 Genome Consortium et al
Denmark/DCGC-60523/2021	EPI_ISL_1869094	2021-02-22	Department of Virus and Microbiological Special Diagnostics, Statens Serum Institut, Copenhagen, Denmark	Aalborg University	Danish Covid-19 Genome Consortium et al
Denmark/DCGC-60544/2021	EPI_ISL_1869115	2021-03-29	Department of Clinical Microbiology, Odense University Hospital, Odense, Denmark	Aalborg University	Danish Covid-19 Genome Consortium et al
Denmark/DCGC-60552/2021	EPI_ISL_1869123	2021-03-08	Department of Virus and Microbiological Special Diagnostics, Statens Serum Institut, Copenhagen, Denmark	Aalborg University	Danish Covid-19 Genome Consortium et al
Denmark/DCGC-60587/2021	EPI_ISL_1869158	2021-03-15	Department of Virus and Microbiological Special Diagnostics, Statens Serum Institut, Copenhagen, Denmark	Aalborg University	Danish Covid-19 Genome Consortium et al
Denmark/DCGC-60595/2021	EPI_ISL_1869166	2021-03-29	Department of Virus and Microbiological Special Diagnostics, Statens Serum Institut, Copenhagen, Denmark	Aalborg University	Danish Covid-19 Genome Consortium et al
Denmark/DCGC-60602/2021	EPI_ISL_1869173	2021-03-29	Department of Virus and Microbiological Special Diagnostics, Statens Serum Institut, Copenhagen, Denmark	Aalborg University	Danish Covid-19 Genome Consortium et al
Denmark/DCGC-60691/2021	EPI_ISL_1869262	2021-03-15	Department of Virus and Microbiological Special Diagnostics, Statens Serum Institut, Copenhagen, Denmark	Aalborg University	Danish Covid-19 Genome Consortium et al
Denmark/DCGC-60702/2021	EPI_ISL_1869273	2021-03-08	Department of Virus and Microbiological Special Diagnostics, Statens Serum Institut, Copenhagen, Denmark	Aalborg University	Danish Covid-19 Genome Consortium et al
Denmark/DCGC-60856/2021	EPI_ISL_1869427	2021-03-15	Department of Virus and Microbiological Special Diagnostics, Statens Serum Institut, Copenhagen, Denmark	Aalborg University	Danish Covid-19 Genome Consortium et al
Denmark/DCGC-60921/2021	EPI_ISL_1869492	2021-03-22	Department of Virus and Microbiological Special Diagnostics, Statens Serum Institut, Copenhagen, Denmark	Aalborg University	Danish Covid-19 Genome Consortium et al
Denmark/DCGC-60925/2021	EPI_ISL_1869496	2021-03-22	Department of Virus and Microbiological Special Diagnostics, Statens Serum Institut, Copenhagen, Denmark	Aalborg University	Danish Covid-19 Genome Consortium et al
Denmark/DCGC-61059/2021	EPI_ISL_1869630	2021-03-15	Department of Virus and Microbiological Special Diagnostics, Statens Serum Institut, Copenhagen, Denmark	Aalborg University	Danish Covid-19 Genome Consortium et al
Denmark/DCGC-61080/2021	EPI_ISL_1869651	2021-03-15	Department of Virus and Microbiological Special Diagnostics, Statens Serum Institut, Copenhagen, Denmark	Aalborg University	Danish Covid-19 Genome Consortium et al
Denmark/DCGC-61186/2021	EPI_ISL_1869757	2021-02-22	Department of Virus and Microbiological Special Diagnostics, Statens Serum Institut, Copenhagen, Denmark	Aalborg University	Danish Covid-19 Genome Consortium et al
Denmark/DCGC-61246/2021	EPI_ISL_1869817	2021-03-15	Department of Virus and Microbiological Special Diagnostics, Statens Serum Institut, Copenhagen, Denmark	Aalborg University	Danish Covid-19 Genome Consortium et al
Denmark/DCGC-61431/2021	EPI_ISL_1870002	2021-03-15	Department of Virus and Microbiological Special Diagnostics, Statens Serum Institut, Copenhagen, Denmark	Aalborg University	Danish Covid-19 Genome Consortium et al
Denmark/DCGC-61561/2021	EPI_ISL_1870132	2021-03-22	Department of Virus and Microbiological Special Diagnostics, Statens Serum Institut, Copenhagen, Denmark	Aalborg University	Danish Covid-19 Genome Consortium et al
Denmark/DCGC-61615/2021	EPI_ISL_1870186	2021-03-15	Department of Virus and Microbiological Special Diagnostics, Statens Serum Institut, Copenhagen, Denmark	Aalborg University	Danish Covid-19 Genome Consortium et al
Denmark/DCGC-61701/2021	EPI_ISL_1870272	2021-04-05	Department of Virus and Microbiological Special Diagnostics, Statens Serum Institut, Copenhagen, Denmark	Aalborg University	Danish Covid-19 Genome Consortium et al
Denmark/DCGC-61713/2021	EPI_ISL_1870284	2021-03-22	Department of Virus and Microbiological Special Diagnostics, Statens Serum Institut, Copenhagen, Denmark	Aalborg University	Danish Covid-19 Genome Consortium et al
Denmark/DCGC-61809/2021	EPI_ISL_1870380	2021-03-22	Department of Virus and Microbiological Special Diagnostics, Statens Serum Institut, Copenhagen, Denmark	Aalborg University	Danish Covid-19 Genome Consortium et al
Denmark/DCGC-61916/2021	EPI_ISL_1870487	2021-03-22	Department of Virus and Microbiological Special Diagnostics, Statens Serum Institut, Copenhagen, Denmark	Aalborg University	Danish Covid-19 Genome Consortium et al
Denmark/DCGC-62030/2021	EPI_ISL_1870601	2021-03-29	Department of Virus and Microbiological Special Diagnostics, Statens Serum Institut, Copenhagen, Denmark	Aalborg University	Danish Covid-19 Genome Consortium et al
Denmark/DCGC-62138/2021	EPI_ISL_1870709	2021-03-22	Department of Virus and Microbiological Special Diagnostics, Statens Serum Institut, Copenhagen, Denmark	Aalborg University	Danish Covid-19 Genome Consortium et al
Denmark/DCGC-62151/2021	EPI_ISL_1870722	2021-03-22	Department of Virus and Microbiological Special Diagnostics, Statens Serum Institut, Copenhagen, Denmark	Aalborg University	Danish Covid-19 Genome Consortium et al
Denmark/DCGC-62320/2021	EPI_ISL_1870891	2021-03-15	Department of Virus and Microbiological Special Diagnostics, Statens Serum Institut, Copenhagen, Denmark	Aalborg University	Danish Covid-19 Genome Consortium et al
Denmark/DCGC-62325/2021	EPI_ISL_1870896	2021-03-15	Department of Virus and Microbiological Special Diagnostics, Statens Serum Institut, Copenhagen, Denmark	Aalborg University	Danish Covid-19 Genome Consortium et al
Denmark/DCGC-62387/2021	EPI_ISL_1870958	2021-03-15	Department of Virus and Microbiological Special Diagnostics, Statens Serum Institut, Copenhagen, Denmark	Aalborg University	Danish Covid-19 Genome Consortium et al
Denmark/DCGC-62395/2021	EPI_ISL_1870966	2021-02-22	Department of Virus and Microbiological Special Diagnostics, Statens Serum Institut, Copenhagen, Denmark	Aalborg University	Danish Covid-19 Genome Consortium et al
Denmark/DCGC-62502/2021	EPI_ISL_1871073	2021-03-15	Department of Virus and Microbiological Special Diagnostics, Statens Serum Institut, Copenhagen, Denmark	Aalborg University	Danish Covid-19 Genome Consortium et al
Denmark/DCGC-62522/2021	EPI_ISL_1871093	2021-03-15	Department of Virus and Microbiological Special Diagnostics, Statens Serum Institut, Copenhagen, Denmark	Aalborg University	Danish Covid-19 Genome Consortium et al
Denmark/DCGC-62523/2021	EPI_ISL_1871094	2021-04-12	Department of Virus and Microbiological Special Diagnostics, Statens Serum Institut, Copenhagen, Denmark	Aalborg University	Danish Covid-19 Genome Consortium et al
Denmark/DCGC-62558/2021	EPI_ISL_1871129	2021-04-05	Department of Virus and Microbiological Special Diagnostics, Statens Serum Institut, Copenhagen, Denmark	Aalborg University	Danish Covid-19 Genome Consortium et al
Denmark/DCGC-62847/2021	EPI_ISL_1871418	2021-03-15	Department of Virus and Microbiological Special Diagnostics, Statens Serum Institut, Copenhagen, Denmark	Aalborg University	Danish Covid-19 Genome Consortium et al
Denmark/DCGC-62865/2021	EPI_ISL_1871436	2021-03-15	Department of Virus and Microbiological Special Diagnostics, Statens Serum Institut, Copenhagen, Denmark	Aalborg University	Danish Covid-19 Genome Consortium et al
Denmark/DCGC-62872/2021	EPI_ISL_1871443	2021-03-15	Department of Virus and Microbiological Special Diagnostics, Statens Serum Institut, Copenhagen, Denmark	Aalborg University	Danish Covid-19 Genome Consortium et al
Denmark/DCGC-62897/2021	EPI_ISL_1871468	2021-03-22	Department of Virus and Microbiological Special Diagnostics, Statens Serum Institut, Copenhagen, Denmark	Aalborg University	Danish Covid-19 Genome Consortium et al
Denmark/DCGC-62899/2021	EPI_ISL_1871470	2021-04-05	Department of Virus and Microbiological Special Diagnostics, Statens Serum Institut, Copenhagen, Denmark	Aalborg University	Danish Covid-19 Genome Consortium et al
Denmark/DCGC-63168/2021	EPI_ISL_1871739	2021-03-22	Department of Virus and Microbiological Special Diagnostics, Statens Serum Institut, Copenhagen, Denmark	Aalborg University	Danish Covid-19 Genome Consortium et al
Denmark/DCGC-63171/2021	EPI_ISL_1871742	2021-02-22	Department of Virus and Microbiological Special Diagnostics, Statens Serum Institut, Copenhagen, Denmark	Aalborg University	Danish Covid-19 Genome Consortium et al
Denmark/DCGC-63945/2021	EPI_ISL_1872516	2021-03-29	Department of Virus and Microbiological Special Diagnostics, Statens Serum Institut, Copenhagen, Denmark	Aalborg University	Danish Covid-19 Genome Consortium et al
Denmark/DCGC-63957/2021	EPI_ISL_1872528	2021-03-29	Department of Virus and Microbiological Special Diagnostics, Statens Serum Institut, Copenhagen, Denmark	Aalborg University	Danish Covid-19 Genome Consortium et al
Denmark/DCGC-64084/2021	EPI_ISL_1872655	2021-04-05	Department of Virus and Microbiological Special Diagnostics, Statens Serum Institut, Copenhagen, Denmark	Aalborg University	Danish Covid-19 Genome Consortium et al
Denmark/DCGC-64103/2021	EPI_ISL_1872674	2021-03-08	Department of Virus and Microbiological Special Diagnostics, Statens Serum Institut, Copenhagen, Denmark	Aalborg University	Danish Covid-19 Genome Consortium et al
Denmark/DCGC-64141/2021	EPI_ISL_1872712	2021-03-15	Department of Virus and Microbiological Special Diagnostics, Statens Serum Institut, Copenhagen, Denmark	Aalborg University	Danish Covid-19 Genome Consortium et al
Denmark/DCGC-64261/2021	EPI_ISL_1872832	2021-03-29	Department of Virus and Microbiological Special Diagnostics, Statens Serum Institut, Copenhagen, Denmark	Aalborg University	Danish Covid-19 Genome Consortium et al
Denmark/DCGC-64301/2021	EPI_ISL_1872872	2021-02-22	Department of Virus and Microbiological Special Diagnostics, Statens Serum Institut, Copenhagen, Denmark	Aalborg University	Danish Covid-19 Genome Consortium et al
Denmark/DCGC-64527/2021	EPI_ISL_1873098	2021-03-22	Department of Virus and Microbiological Special Diagnostics, Statens Serum Institut, Copenhagen, Denmark	Aalborg University	Danish Covid-19 Genome Consortium et al
Denmark/DCGC-64613/2021	EPI_ISL_1873184	2021-03-22	Department of Virus and Microbiological Special Diagnostics, Statens Serum Institut, Copenhagen, Denmark	Aalborg University	Danish Covid-19 Genome Consortium et al
Denmark/DCGC-64719/2021	EPI_ISL_1873290	2021-03-08	Department of Virus and Microbiological Special Diagnostics, Statens Serum Institut, Copenhagen, Denmark	Aalborg University	Danish Covid-19 Genome Consortium et al
Denmark/DCGC-64901/2021	EPI_ISL_1873472	2021-03-15	Department of Virus and Microbiological Special Diagnostics, Statens Serum Institut, Copenhagen, Denmark	Aalborg University	Danish Covid-19 Genome Consortium et al
Denmark/DCGC-64956/2021	EPI_ISL_1873527	2021-03-08	Department of Virus and Microbiological Special Diagnostics, Statens Serum Institut, Copenhagen, Denmark	Aalborg University	Danish Covid-19 Genome Consortium et al
Denmark/DCGC-65096/2021	EPI_ISL_1873667	2021-03-29	Department of Virus and Microbiological Special Diagnostics, Statens Serum Institut, Copenhagen, Denmark	Aalborg University	Danish Covid-19 Genome Consortium et al
Denmark/DCGC-65116/2021	EPI_ISL_1873687	2021-03-22	Department of Virus and Microbiological Special Diagnostics, Statens Serum Institut, Copenhagen, Denmark	Aalborg University	Danish Covid-19 Genome Consortium et al
Denmark/DCGC-65137/2021	EPI_ISL_1873708	2021-03-08	Department of Virus and Microbiological Special Diagnostics, Statens Serum Institut, Copenhagen, Denmark	Aalborg University	Danish Covid-19 Genome Consortium et al
Denmark/DCGC-65357/2021	EPI_ISL_1873928	2021-03-15	Department of Virus and Microbiological Special Diagnostics, Statens Serum Institut, Copenhagen, Denmark	Aalborg University	Danish Covid-19 Genome Consortium et al
Denmark/DCGC-65386/2021	EPI_ISL_1873957	2021-03-08	Department of Virus and Microbiological Special Diagnostics, Statens Serum Institut, Copenhagen, Denmark	Aalborg University	Danish Covid-19 Genome Consortium et al
Denmark/DCGC-65413/2021	EPI_ISL_1873984	2021-03-15	Department of Virus and Microbiological Special Diagnostics, Statens Serum Institut, Copenhagen, Denmark	Aalborg University	Danish Covid-19 Genome Consortium et al
Denmark/DCGC-65449/2021	EPI_ISL_1874020	2021-03-22	Department of Virus and Microbiological Special Diagnostics, Statens Serum Institut, Copenhagen, Denmark	Aalborg University	Danish Covid-19 Genome Consortium et al
Denmark/DCGC-65450/2021	EPI_ISL_1874021	2021-03-22	Department of Virus and Microbiological Special Diagnostics, Statens Serum Institut, Copenhagen, Denmark	Aalborg University	Danish Covid-19 Genome Consortium et al
Denmark/DCGC-65614/2021	EPI_ISL_1874185	2021-02-22	Department of Virus and Microbiological Special Diagnostics, Statens Serum Institut, Copenhagen, Denmark	Aalborg University	Danish Covid-19 Genome Consortium et al
Denmark/DCGC-65812/2021	EPI_ISL_1874383	2021-04-05	Department of Virus and Microbiological Special Diagnostics, Statens Serum Institut, Copenhagen, Denmark	Aalborg University	Danish Covid-19 Genome Consortium et al
Denmark/DCGC-65870/2021	EPI_ISL_1874441	2021-02-22	Department of Virus and Microbiological Special Diagnostics, Statens Serum Institut, Copenhagen, Denmark	Aalborg University	Danish Covid-19 Genome Consortium et al
Denmark/DCGC-65988/2021	EPI_ISL_1874559	2021-03-15	Department of Virus and Microbiological Special Diagnostics, Statens Serum Institut, Copenhagen, Denmark	Aalborg University	Danish Covid-19 Genome Consortium et al
Denmark/DCGC-66074/2021	EPI_ISL_1874645	2021-03-08	Department of Virus and Microbiological Special Diagnostics, Statens Serum Institut, Copenhagen, Denmark	Aalborg University	Danish Covid-19 Genome Consortium et al
Denmark/DCGC-66158/2021	EPI_ISL_1874729	2021-03-15	Department of Virus and Microbiological Special Diagnostics, Statens Serum Institut, Copenhagen, Denmark	Aalborg University	Danish Covid-19 Genome Consortium et al
Denmark/DCGC-66169/2021	EPI_ISL_1874740	2021-03-15	Department of Virus and Microbiological Special Diagnostics, Statens Serum Institut, Copenhagen, Denmark	Aalborg University	Danish Covid-19 Genome Consortium et al
Denmark/DCGC-66386/2021	EPI_ISL_1874957	2021-04-12	Department of Virus and Microbiological Special Diagnostics, Statens Serum Institut, Copenhagen, Denmark	Aalborg University	Danish Covid-19 Genome Consortium et al
Denmark/DCGC-66479/2021	EPI_ISL_1875050	2021-03-15	Department of Virus and Microbiological Special Diagnostics, Statens Serum Institut, Copenhagen, Denmark	Aalborg University	Danish Covid-19 Genome Consortium et al
Denmark/DCGC-66702/2021	EPI_ISL_1875273	2021-03-08	Department of Virus and Microbiological Special Diagnostics, Statens Serum Institut, Copenhagen, Denmark	Aalborg University	Danish Covid-19 Genome Consortium et al
Denmark/DCGC-66778/2021	EPI_ISL_1875349	2021-03-22	Department of Virus and Microbiological Special Diagnostics, Statens Serum Institut, Copenhagen, Denmark	Aalborg University	Danish Covid-19 Genome Consortium et al
Denmark/DCGC-66947/2021	EPI_ISL_1875518	2021-03-29	Department of Virus and Microbiological Special Diagnostics, Statens Serum Institut, Copenhagen, Denmark	Aalborg University	Danish Covid-19 Genome Consortium et al
Denmark/DCGC-67193/2021	EPI_ISL_1875764	2021-04-05	Department of Virus and Microbiological Special Diagnostics, Statens Serum Institut, Copenhagen, Denmark	Aalborg University	Danish Covid-19 Genome Consortium et al
Denmark/DCGC-67237/2021	EPI_ISL_1875808	2021-03-01	Department of Virus and Microbiological Special Diagnostics, Statens Serum Institut, Copenhagen, Denmark	Aalborg University	Danish Covid-19 Genome Consortium et al
Denmark/DCGC-67397/2020	EPI_ISL_1875968	2020-12-28	Molekyl√¶r Medicinsk Afdeling, Aarhus University Hospital, Aarhus, Denmark	Aalborg University	Danish Covid-19 Genome Consortium et al
Denmark/DCGC-67420/2021	EPI_ISL_1875991	2021-03-01	Department of Virus and Microbiological Special Diagnostics, Statens Serum Institut, Copenhagen, Denmark	Aalborg University	Danish Covid-19 Genome Consortium et al
Denmark/DCGC-67489/2021	EPI_ISL_1876060	2021-03-01	Department of Virus and Microbiological Special Diagnostics, Statens Serum Institut, Copenhagen, Denmark	Aalborg University	Danish Covid-19 Genome Consortium et al
Denmark/DCGC-67815/2021	EPI_ISL_1876386	2021-03-22	Department of Virus and Microbiological Special Diagnostics, Statens Serum Institut, Copenhagen, Denmark	Aalborg University	Danish Covid-19 Genome Consortium et al
Denmark/DCGC-67996/2021	EPI_ISL_1876567	2021-03-15	Department of Virus and Microbiological Special Diagnostics, Statens Serum Institut, Copenhagen, Denmark	Aalborg University	Danish Covid-19 Genome Consortium et al
Denmark/DCGC-68003/2021	EPI_ISL_1876574	2021-03-22	Department of Virus and Microbiological Special Diagnostics, Statens Serum Institut, Copenhagen, Denmark	Aalborg University	Danish Covid-19 Genome Consortium et al
Denmark/DCGC-68030/2021	EPI_ISL_1876601	2021-03-15	Department of Virus and Microbiological Special Diagnostics, Statens Serum Institut, Copenhagen, Denmark	Aalborg University	Danish Covid-19 Genome Consortium et al
Denmark/DCGC-68064/2021	EPI_ISL_1876635	2021-04-05	Department of Virus and Microbiological Special Diagnostics, Statens Serum Institut, Copenhagen, Denmark	Aalborg University	Danish Covid-19 Genome Consortium et al
Denmark/DCGC-68128/2021	EPI_ISL_1876699	2021-03-08	Department of Virus and Microbiological Special Diagnostics, Statens Serum Institut, Copenhagen, Denmark	Aalborg University	Danish Covid-19 Genome Consortium et al
Denmark/DCGC-68145/2021	EPI_ISL_1876716	2021-03-15	Department of Virus and Microbiological Special Diagnostics, Statens Serum Institut, Copenhagen, Denmark	Aalborg University	Danish Covid-19 Genome Consortium et al
Denmark/DCGC-68149/2021	EPI_ISL_1876720	2021-03-22	Department of Virus and Microbiological Special Diagnostics, Statens Serum Institut, Copenhagen, Denmark	Aalborg University	Danish Covid-19 Genome Consortium et al
Denmark/DCGC-68162/2021	EPI_ISL_1876733	2021-03-08	Department of Virus and Microbiological Special Diagnostics, Statens Serum Institut, Copenhagen, Denmark	Aalborg University	Danish Covid-19 Genome Consortium et al
Denmark/DCGC-68221/2021	EPI_ISL_1876792	2021-03-01	Department of Virus and Microbiological Special Diagnostics, Statens Serum Institut, Copenhagen, Denmark	Aalborg University	Danish Covid-19 Genome Consortium et al
Denmark/DCGC-68294/2021	EPI_ISL_1876865	2021-02-22	Department of Clinical Microbiology, Odense University Hospital, Odense, Denmark	Aalborg University	Danish Covid-19 Genome Consortium et al
Denmark/DCGC-68461/2021	EPI_ISL_1877032	2021-03-01	Department of Virus and Microbiological Special Diagnostics, Statens Serum Institut, Copenhagen, Denmark	Aalborg University	Danish Covid-19 Genome Consortium et al
Denmark/DCGC-68482/2021	EPI_ISL_1877053	2021-02-22	Department of Virus and Microbiological Special Diagnostics, Statens Serum Institut, Copenhagen, Denmark	Aalborg University	Danish Covid-19 Genome Consortium et al
Denmark/DCGC-68561/2021	EPI_ISL_1877132	2021-03-08	Department of Virus and Microbiological Special Diagnostics, Statens Serum Institut, Copenhagen, Denmark	Aalborg University	Danish Covid-19 Genome Consortium et al
Denmark/DCGC-68585/2021	EPI_ISL_1877156	2021-03-15	Department of Virus and Microbiological Special Diagnostics, Statens Serum Institut, Copenhagen, Denmark	Aalborg University	Danish Covid-19 Genome Consortium et al
Denmark/DCGC-68680/2021	EPI_ISL_1877251	2021-03-29	Department of Virus and Microbiological Special Diagnostics, Statens Serum Institut, Copenhagen, Denmark	Aalborg University	Danish Covid-19 Genome Consortium et al
Denmark/DCGC-68708/2021	EPI_ISL_1877279	2021-02-22	Department of Virus and Microbiological Special Diagnostics, Statens Serum Institut, Copenhagen, Denmark	Aalborg University	Danish Covid-19 Genome Consortium et al
Denmark/DCGC-68725/2021	EPI_ISL_1877296	2021-03-22	Department of Virus and Microbiological Special Diagnostics, Statens Serum Institut, Copenhagen, Denmark	Aalborg University	Danish Covid-19 Genome Consortium et al
Denmark/DCGC-68845/2021	EPI_ISL_1877416	2021-03-08	Department of Virus and Microbiological Special Diagnostics, Statens Serum Institut, Copenhagen, Denmark	Aalborg University	Danish Covid-19 Genome Consortium et al
Denmark/DCGC-68932/2021	EPI_ISL_1877503	2021-02-15	Department of Virus and Microbiological Special Diagnostics, Statens Serum Institut, Copenhagen, Denmark	Aalborg University	Danish Covid-19 Genome Consortium et al
Denmark/DCGC-69127/2021	EPI_ISL_1877698	2021-03-29	Department of Virus and Microbiological Special Diagnostics, Statens Serum Institut, Copenhagen, Denmark	Aalborg University	Danish Covid-19 Genome Consortium et al
Denmark/DCGC-69128/2021	EPI_ISL_1877699	2021-03-29	Department of Virus and Microbiological Special Diagnostics, Statens Serum Institut, Copenhagen, Denmark	Aalborg University	Danish Covid-19 Genome Consortium et al
Denmark/DCGC-69310/2021	EPI_ISL_1877881	2021-03-22	Department of Virus and Microbiological Special Diagnostics, Statens Serum Institut, Copenhagen, Denmark	Aalborg University	Danish Covid-19 Genome Consortium et al
Denmark/DCGC-69399/2021	EPI_ISL_1877970	2021-03-01	Department of Virus and Microbiological Special Diagnostics, Statens Serum Institut, Copenhagen, Denmark	Aalborg University	Danish Covid-19 Genome Consortium et al
Denmark/DCGC-69412/2021	EPI_ISL_1877983	2021-03-15	Department of Virus and Microbiological Special Diagnostics, Statens Serum Institut, Copenhagen, Denmark	Aalborg University	Danish Covid-19 Genome Consortium et al
Denmark/DCGC-69454/2021	EPI_ISL_1878025	2021-03-01	Department of Virus and Microbiological Special Diagnostics, Statens Serum Institut, Copenhagen, Denmark	Aalborg University	Danish Covid-19 Genome Consortium et al
Denmark/DCGC-69478/2021	EPI_ISL_1878049	2021-03-01	Department of Virus and Microbiological Special Diagnostics, Statens Serum Institut, Copenhagen, Denmark	Aalborg University	Danish Covid-19 Genome Consortium et al
Denmark/DCGC-69482/2021	EPI_ISL_1878053	2021-02-22	Department of Virus and Microbiological Special Diagnostics, Statens Serum Institut, Copenhagen, Denmark	Aalborg University	Danish Covid-19 Genome Consortium et al
Denmark/DCGC-69496/2021	EPI_ISL_1878067	2021-03-29	Department of Virus and Microbiological Special Diagnostics, Statens Serum Institut, Copenhagen, Denmark	Aalborg University	Danish Covid-19 Genome Consortium et al
Denmark/DCGC-69546/2021	EPI_ISL_1878117	2021-03-01	Department of Virus and Microbiological Special Diagnostics, Statens Serum Institut, Copenhagen, Denmark	Aalborg University	Danish Covid-19 Genome Consortium et al
Denmark/DCGC-69571/2021	EPI_ISL_1878142	2021-03-15	Department of Virus and Microbiological Special Diagnostics, Statens Serum Institut, Copenhagen, Denmark	Aalborg University	Danish Covid-19 Genome Consortium et al
Denmark/DCGC-69915/2021	EPI_ISL_1878486	2021-03-08	Department of Virus and Microbiological Special Diagnostics, Statens Serum Institut, Copenhagen, Denmark	Aalborg University	Danish Covid-19 Genome Consortium et al
Denmark/DCGC-69936/2021	EPI_ISL_1878507	2021-03-15	Department of Virus and Microbiological Special Diagnostics, Statens Serum Institut, Copenhagen, Denmark	Aalborg University	Danish Covid-19 Genome Consortium et al
Denmark/DCGC-69968/2021	EPI_ISL_1878539	2021-04-05	Department of Virus and Microbiological Special Diagnostics, Statens Serum Institut, Copenhagen, Denmark	Aalborg University	Danish Covid-19 Genome Consortium et al
Denmark/DCGC-70188/2021	EPI_ISL_1878759	2021-03-22	Department of Virus and Microbiological Special Diagnostics, Statens Serum Institut, Copenhagen, Denmark	Aalborg University	Danish Covid-19 Genome Consortium et al
Denmark/DCGC-70293/2021	EPI_ISL_1878864	2021-03-29	Department of Clinical Microbiology, Odense University Hospital, Odense, Denmark	Aalborg University	Danish Covid-19 Genome Consortium et al
Denmark/DCGC-70308/2021	EPI_ISL_1878879	2021-03-08	Department of Virus and Microbiological Special Diagnostics, Statens Serum Institut, Copenhagen, Denmark	Aalborg University	Danish Covid-19 Genome Consortium et al
Denmark/DCGC-70467/2021	EPI_ISL_1879038	2021-03-01	Department of Virus and Microbiological Special Diagnostics, Statens Serum Institut, Copenhagen, Denmark	Aalborg University	Danish Covid-19 Genome Consortium et al
Denmark/DCGC-70723/2021	EPI_ISL_1879294	2021-03-15	Department of Virus and Microbiological Special Diagnostics, Statens Serum Institut, Copenhagen, Denmark	Aalborg University	Danish Covid-19 Genome Consortium et al
Denmark/DCGC-70739/2021	EPI_ISL_1879310	2021-03-22	Department of Virus and Microbiological Special Diagnostics, Statens Serum Institut, Copenhagen, Denmark	Aalborg University	Danish Covid-19 Genome Consortium et al
Denmark/DCGC-70911/2021	EPI_ISL_1879482	2021-03-15	Department of Virus and Microbiological Special Diagnostics, Statens Serum Institut, Copenhagen, Denmark	Aalborg University	Danish Covid-19 Genome Consortium et al
Denmark/DCGC-70918/2021	EPI_ISL_1879489	2021-03-22	Department of Virus and Microbiological Special Diagnostics, Statens Serum Institut, Copenhagen, Denmark	Aalborg University	Danish Covid-19 Genome Consortium et al
Denmark/DCGC-71138/2021	EPI_ISL_1879709	2021-03-01	Department of Virus and Microbiological Special Diagnostics, Statens Serum Institut, Copenhagen, Denmark	Aalborg University	Danish Covid-19 Genome Consortium et al
Denmark/DCGC-71173/2021	EPI_ISL_1879744	2021-03-01	Department of Virus and Microbiological Special Diagnostics, Statens Serum Institut, Copenhagen, Denmark	Aalborg University	Danish Covid-19 Genome Consortium et al
Denmark/DCGC-71295/2021	EPI_ISL_1879866	2021-03-15	Department of Virus and Microbiological Special Diagnostics, Statens Serum Institut, Copenhagen, Denmark	Aalborg University	Danish Covid-19 Genome Consortium et al
Denmark/DCGC-71346/2021	EPI_ISL_1879917	2021-03-15	Department of Virus and Microbiological Special Diagnostics, Statens Serum Institut, Copenhagen, Denmark	Aalborg University	Danish Covid-19 Genome Consortium et al
Denmark/DCGC-71413/2021	EPI_ISL_1879984	2021-03-01	Department of Virus and Microbiological Special Diagnostics, Statens Serum Institut, Copenhagen, Denmark	Aalborg University	Danish Covid-19 Genome Consortium et al
Denmark/DCGC-71588/2021	EPI_ISL_1880159	2021-03-29	Department of Virus and Microbiological Special Diagnostics, Statens Serum Institut, Copenhagen, Denmark	Aalborg University	Danish Covid-19 Genome Consortium et al
Denmark/DCGC-71691/2021	EPI_ISL_1880262	2021-03-01	Department of Virus and Microbiological Special Diagnostics, Statens Serum Institut, Copenhagen, Denmark	Aalborg University	Danish Covid-19 Genome Consortium et al
Denmark/DCGC-71746/2021	EPI_ISL_1880317	2021-03-22	Department of Virus and Microbiological Special Diagnostics, Statens Serum Institut, Copenhagen, Denmark	Aalborg University	Danish Covid-19 Genome Consortium et al
Denmark/DCGC-71767/2021	EPI_ISL_1880338	2021-03-22	Department of Virus and Microbiological Special Diagnostics, Statens Serum Institut, Copenhagen, Denmark	Aalborg University	Danish Covid-19 Genome Consortium et al
Denmark/DCGC-71890/2021	EPI_ISL_1880461	2021-03-08	Department of Virus and Microbiological Special Diagnostics, Statens Serum Institut, Copenhagen, Denmark	Aalborg University	Danish Covid-19 Genome Consortium et al
Denmark/DCGC-71915/2021	EPI_ISL_1880486	2021-04-12	Department of Virus and Microbiological Special Diagnostics, Statens Serum Institut, Copenhagen, Denmark	Aalborg University	Danish Covid-19 Genome Consortium et al
Denmark/DCGC-71938/2021	EPI_ISL_1880509	2021-03-01	Department of Virus and Microbiological Special Diagnostics, Statens Serum Institut, Copenhagen, Denmark	Aalborg University	Danish Covid-19 Genome Consortium et al
Denmark/DCGC-72086/2021	EPI_ISL_1880657	2021-03-01	Department of Virus and Microbiological Special Diagnostics, Statens Serum Institut, Copenhagen, Denmark	Aalborg University	Danish Covid-19 Genome Consortium et al
Denmark/DCGC-72099/2021	EPI_ISL_1880670	2021-03-22	Department of Virus and Microbiological Special Diagnostics, Statens Serum Institut, Copenhagen, Denmark	Aalborg University	Danish Covid-19 Genome Consortium et al
Denmark/DCGC-72248/2021	EPI_ISL_1880819	2021-03-15	Department of Virus and Microbiological Special Diagnostics, Statens Serum Institut, Copenhagen, Denmark	Aalborg University	Danish Covid-19 Genome Consortium et al
Denmark/DCGC-72278/2021	EPI_ISL_1880849	2021-03-08	Department of Virus and Microbiological Special Diagnostics, Statens Serum Institut, Copenhagen, Denmark	Aalborg University	Danish Covid-19 Genome Consortium et al
Denmark/DCGC-72510/2021	EPI_ISL_1881081	2021-03-01	Department of Virus and Microbiological Special Diagnostics, Statens Serum Institut, Copenhagen, Denmark	Aalborg University	Danish Covid-19 Genome Consortium et al
Denmark/DCGC-72663/2021	EPI_ISL_1881234	2021-02-22	Department of Clinical Microbiology, Odense University Hospital, Odense, Denmark	Aalborg University	Danish Covid-19 Genome Consortium et al
Denmark/DCGC-72716/2021	EPI_ISL_1881287	2021-03-08	Department of Virus and Microbiological Special Diagnostics, Statens Serum Institut, Copenhagen, Denmark	Aalborg University	Danish Covid-19 Genome Consortium et al
Denmark/DCGC-72800/2021	EPI_ISL_1881371	2021-03-08	Department of Virus and Microbiological Special Diagnostics, Statens Serum Institut, Copenhagen, Denmark	Aalborg University	Danish Covid-19 Genome Consortium et al
Denmark/DCGC-72828/2021	EPI_ISL_1881399	2021-03-22	Department of Virus and Microbiological Special Diagnostics, Statens Serum Institut, Copenhagen, Denmark	Aalborg University	Danish Covid-19 Genome Consortium et al
Denmark/DCGC-72902/2021	EPI_ISL_1881473	2021-03-29	Department of Virus and Microbiological Special Diagnostics, Statens Serum Institut, Copenhagen, Denmark	Aalborg University	Danish Covid-19 Genome Consortium et al
Denmark/DCGC-72920/2021	EPI_ISL_1881491	2021-03-01	Department of Virus and Microbiological Special Diagnostics, Statens Serum Institut, Copenhagen, Denmark	Aalborg University	Danish Covid-19 Genome Consortium et al
Denmark/DCGC-72934/2021	EPI_ISL_1881505	2021-03-01	Department of Virus and Microbiological Special Diagnostics, Statens Serum Institut, Copenhagen, Denmark	Aalborg University	Danish Covid-19 Genome Consortium et al
Denmark/DCGC-72976/2021	EPI_ISL_1881547	2021-03-08	Department of Virus and Microbiological Special Diagnostics, Statens Serum Institut, Copenhagen, Denmark	Aalborg University	Danish Covid-19 Genome Consortium et al
Denmark/DCGC-73054/2021	EPI_ISL_1881625	2021-03-15	Department of Virus and Microbiological Special Diagnostics, Statens Serum Institut, Copenhagen, Denmark	Aalborg University	Danish Covid-19 Genome Consortium et al
Denmark/DCGC-73057/2021	EPI_ISL_1881628	2021-03-22	Department of Virus and Microbiological Special Diagnostics, Statens Serum Institut, Copenhagen, Denmark	Aalborg University	Danish Covid-19 Genome Consortium et al
Denmark/DCGC-73184/2021	EPI_ISL_1881755	2021-01-18	Department of Virus and Microbiological Special Diagnostics, Statens Serum Institut, Copenhagen, Denmark	Aalborg University	Danish Covid-19 Genome Consortium et al
Denmark/DCGC-73231/2021	EPI_ISL_1881802	2021-02-22	Department of Virus and Microbiological Special Diagnostics, Statens Serum Institut, Copenhagen, Denmark	Aalborg University	Danish Covid-19 Genome Consortium et al
Denmark/DCGC-73243/2021	EPI_ISL_1881814	2021-03-15	Department of Virus and Microbiological Special Diagnostics, Statens Serum Institut, Copenhagen, Denmark	Aalborg University	Danish Covid-19 Genome Consortium et al
Denmark/DCGC-73258/2021	EPI_ISL_1881829	2021-03-22	Department of Virus and Microbiological Special Diagnostics, Statens Serum Institut, Copenhagen, Denmark	Aalborg University	Danish Covid-19 Genome Consortium et al
Denmark/DCGC-73270/2021	EPI_ISL_1881841	2021-03-22	Department of Virus and Microbiological Special Diagnostics, Statens Serum Institut, Copenhagen, Denmark	Aalborg University	Danish Covid-19 Genome Consortium et al
Denmark/DCGC-73471/2021	EPI_ISL_1882042	2021-03-22	Department of Virus and Microbiological Special Diagnostics, Statens Serum Institut, Copenhagen, Denmark	Aalborg University	Danish Covid-19 Genome Consortium et al
Denmark/DCGC-73520/2021	EPI_ISL_1882091	2021-03-29	Department of Virus and Microbiological Special Diagnostics, Statens Serum Institut, Copenhagen, Denmark	Aalborg University	Danish Covid-19 Genome Consortium et al
Denmark/DCGC-73633/2021	EPI_ISL_1882204	2021-03-15	Department of Virus and Microbiological Special Diagnostics, Statens Serum Institut, Copenhagen, Denmark	Aalborg University	Danish Covid-19 Genome Consortium et al
Denmark/DCGC-73761/2021	EPI_ISL_1882332	2021-03-15	Department of Virus and Microbiological Special Diagnostics, Statens Serum Institut, Copenhagen, Denmark	Aalborg University	Danish Covid-19 Genome Consortium et al
Denmark/DCGC-73942/2021	EPI_ISL_1882513	2021-03-29	Department of Virus and Microbiological Special Diagnostics, Statens Serum Institut, Copenhagen, Denmark	Aalborg University	Danish Covid-19 Genome Consortium et al
Denmark/DCGC-74023/2021	EPI_ISL_1882594	2021-03-22	Department of Virus and Microbiological Special Diagnostics, Statens Serum Institut, Copenhagen, Denmark	Aalborg University	Danish Covid-19 Genome Consortium et al
Denmark/DCGC-74084/2021	EPI_ISL_1882655	2021-03-01	Department of Virus and Microbiological Special Diagnostics, Statens Serum Institut, Copenhagen, Denmark	Aalborg University	Danish Covid-19 Genome Consortium et al
Denmark/DCGC-74098/2021	EPI_ISL_1882669	2021-03-29	Department of Virus and Microbiological Special Diagnostics, Statens Serum Institut, Copenhagen, Denmark	Aalborg University	Danish Covid-19 Genome Consortium et al
Denmark/DCGC-74198/2021	EPI_ISL_1882769	2021-02-22	Department of Virus and Microbiological Special Diagnostics, Statens Serum Institut, Copenhagen, Denmark	Aalborg University	Danish Covid-19 Genome Consortium et al
Denmark/DCGC-74221/2021	EPI_ISL_1882792	2021-03-15	Department of Clinical Microbiology, Odense University Hospital, Odense, Denmark	Aalborg University	Danish Covid-19 Genome Consortium et al
Denmark/DCGC-74288/2021	EPI_ISL_1882859	2021-03-08	Department of Virus and Microbiological Special Diagnostics, Statens Serum Institut, Copenhagen, Denmark	Aalborg University	Danish Covid-19 Genome Consortium et al
Denmark/DCGC-74324/2021	EPI_ISL_1882895	2021-03-22	Department of Virus and Microbiological Special Diagnostics, Statens Serum Institut, Copenhagen, Denmark	Aalborg University	Danish Covid-19 Genome Consortium et al
Denmark/DCGC-74461/2021	EPI_ISL_1883032	2021-04-05	Department of Clinical Microbiology, Odense University Hospital, Odense, Denmark	Aalborg University	Danish Covid-19 Genome Consortium et al
Denmark/DCGC-74463/2021	EPI_ISL_1883034	2021-03-15	Department of Virus and Microbiological Special Diagnostics, Statens Serum Institut, Copenhagen, Denmark	Aalborg University	Danish Covid-19 Genome Consortium et al
Denmark/DCGC-74591/2021	EPI_ISL_1883162	2021-03-08	Department of Virus and Microbiological Special Diagnostics, Statens Serum Institut, Copenhagen, Denmark	Aalborg University	Danish Covid-19 Genome Consortium et al
Denmark/DCGC-74623/2021	EPI_ISL_1883194	2021-03-29	Department of Virus and Microbiological Special Diagnostics, Statens Serum Institut, Copenhagen, Denmark	Aalborg University	Danish Covid-19 Genome Consortium et al
Denmark/DCGC-74658/2021	EPI_ISL_1883229	2021-03-15	Department of Virus and Microbiological Special Diagnostics, Statens Serum Institut, Copenhagen, Denmark	Aalborg University	Danish Covid-19 Genome Consortium et al
Denmark/DCGC-74776/2021	EPI_ISL_1883347	2021-03-22	Department of Virus and Microbiological Special Diagnostics, Statens Serum Institut, Copenhagen, Denmark	Aalborg University	Danish Covid-19 Genome Consortium et al
Denmark/DCGC-74808/2021	EPI_ISL_1883379	2021-03-22	Department of Virus and Microbiological Special Diagnostics, Statens Serum Institut, Copenhagen, Denmark	Aalborg University	Danish Covid-19 Genome Consortium et al
Denmark/DCGC-74817/2021	EPI_ISL_1883388	2021-03-29	Department of Virus and Microbiological Special Diagnostics, Statens Serum Institut, Copenhagen, Denmark	Aalborg University	Danish Covid-19 Genome Consortium et al
Denmark/DCGC-74959/2021	EPI_ISL_1883530	2021-03-29	Department of Virus and Microbiological Special Diagnostics, Statens Serum Institut, Copenhagen, Denmark	Aalborg University	Danish Covid-19 Genome Consortium et al
Denmark/DCGC-74986/2021	EPI_ISL_1883557	2021-03-08	Department of Virus and Microbiological Special Diagnostics, Statens Serum Institut, Copenhagen, Denmark	Aalborg University	Danish Covid-19 Genome Consortium et al
Denmark/DCGC-75064/2021	EPI_ISL_1883635	2021-02-22	Department of Virus and Microbiological Special Diagnostics, Statens Serum Institut, Copenhagen, Denmark	Aalborg University	Danish Covid-19 Genome Consortium et al
Denmark/DCGC-75193/2021	EPI_ISL_1883764	2021-01-18	Department of Virus and Microbiological Special Diagnostics, Statens Serum Institut, Copenhagen, Denmark	Aalborg University	Danish Covid-19 Genome Consortium et al
Denmark/DCGC-75253/2021	EPI_ISL_1883824	2021-03-29	Department of Virus and Microbiological Special Diagnostics, Statens Serum Institut, Copenhagen, Denmark	Aalborg University	Danish Covid-19 Genome Consortium et al
Denmark/DCGC-75266/2021	EPI_ISL_1883837	2021-03-01	Department of Virus and Microbiological Special Diagnostics, Statens Serum Institut, Copenhagen, Denmark	Aalborg University	Danish Covid-19 Genome Consortium et al
Denmark/DCGC-75288/2021	EPI_ISL_1883859	2021-03-15	Department of Virus and Microbiological Special Diagnostics, Statens Serum Institut, Copenhagen, Denmark	Aalborg University	Danish Covid-19 Genome Consortium et al
Denmark/DCGC-75375/2021	EPI_ISL_1883946	2021-03-15	Department of Virus and Microbiological Special Diagnostics, Statens Serum Institut, Copenhagen, Denmark	Aalborg University	Danish Covid-19 Genome Consortium et al
Denmark/DCGC-75461/2021	EPI_ISL_1884032	2021-03-29	Department of Virus and Microbiological Special Diagnostics, Statens Serum Institut, Copenhagen, Denmark	Aalborg University	Danish Covid-19 Genome Consortium et al
Denmark/DCGC-75538/2021	EPI_ISL_1884109	2021-03-15	Department of Virus and Microbiological Special Diagnostics, Statens Serum Institut, Copenhagen, Denmark	Aalborg University	Danish Covid-19 Genome Consortium et al
Denmark/DCGC-75688/2021	EPI_ISL_1884259	2021-03-15	Department of Virus and Microbiological Special Diagnostics, Statens Serum Institut, Copenhagen, Denmark	Aalborg University	Danish Covid-19 Genome Consortium et al
Denmark/DCGC-75723/2021	EPI_ISL_1884294	2021-03-15	Department of Virus and Microbiological Special Diagnostics, Statens Serum Institut, Copenhagen, Denmark	Aalborg University	Danish Covid-19 Genome Consortium et al
Denmark/DCGC-75765/2021	EPI_ISL_1884336	2021-03-08	Department of Virus and Microbiological Special Diagnostics, Statens Serum Institut, Copenhagen, Denmark	Aalborg University	Danish Covid-19 Genome Consortium et al
Denmark/DCGC-75843/2021	EPI_ISL_1884414	2021-03-01	Department of Clinical Microbiology, Odense University Hospital, Odense, Denmark	Aalborg University	Danish Covid-19 Genome Consortium et al
Denmark/DCGC-75860/2021	EPI_ISL_1884431	2021-03-01	Department of Virus and Microbiological Special Diagnostics, Statens Serum Institut, Copenhagen, Denmark	Aalborg University	Danish Covid-19 Genome Consortium et al
Denmark/DCGC-75866/2021	EPI_ISL_1884437	2021-03-01	Department of Virus and Microbiological Special Diagnostics, Statens Serum Institut, Copenhagen, Denmark	Aalborg University	Danish Covid-19 Genome Consortium et al
Denmark/DCGC-75921/2021	EPI_ISL_1884492	2021-03-22	Department of Clinical Microbiology, Odense University Hospital, Odense, Denmark	Aalborg University	Danish Covid-19 Genome Consortium et al
Denmark/DCGC-75952/2021	EPI_ISL_1884523	2021-03-08	Department of Virus and Microbiological Special Diagnostics, Statens Serum Institut, Copenhagen, Denmark	Aalborg University	Danish Covid-19 Genome Consortium et al
Denmark/DCGC-76023/2021	EPI_ISL_1884594	2021-03-22	Department of Virus and Microbiological Special Diagnostics, Statens Serum Institut, Copenhagen, Denmark	Aalborg University	Danish Covid-19 Genome Consortium et al
Denmark/DCGC-76161/2021	EPI_ISL_1884732	2021-03-29	Department of Virus and Microbiological Special Diagnostics, Statens Serum Institut, Copenhagen, Denmark	Aalborg University	Danish Covid-19 Genome Consortium et al
Denmark/DCGC-76202/2021	EPI_ISL_1884773	2021-03-01	Department of Virus and Microbiological Special Diagnostics, Statens Serum Institut, Copenhagen, Denmark	Aalborg University	Danish Covid-19 Genome Consortium et al
Denmark/DCGC-76745/2021	EPI_ISL_1885316	2021-03-22	Department of Virus and Microbiological Special Diagnostics, Statens Serum Institut, Copenhagen, Denmark	Aalborg University	Danish Covid-19 Genome Consortium et al
Denmark/DCGC-76824/2021	EPI_ISL_1885395	2021-03-29	Department of Virus and Microbiological Special Diagnostics, Statens Serum Institut, Copenhagen, Denmark	Aalborg University	Danish Covid-19 Genome Consortium et al
Denmark/DCGC-76863/2021	EPI_ISL_1885434	2021-02-22	Department of Virus and Microbiological Special Diagnostics, Statens Serum Institut, Copenhagen, Denmark	Aalborg University	Danish Covid-19 Genome Consortium et al
Denmark/DCGC-77101/2021	EPI_ISL_1885672	2021-03-29	Department of Virus and Microbiological Special Diagnostics, Statens Serum Institut, Copenhagen, Denmark	Aalborg University	Danish Covid-19 Genome Consortium et al
Denmark/DCGC-77267/2021	EPI_ISL_1885838	2021-03-29	Department of Virus and Microbiological Special Diagnostics, Statens Serum Institut, Copenhagen, Denmark	Aalborg University	Danish Covid-19 Genome Consortium et al
Denmark/DCGC-77311/2021	EPI_ISL_1885890	2021-04-05	Department of Virus and Microbiological Special Diagnostics, Statens Serum Institut, Copenhagen, Denmark	Aalborg University	Danish Covid-19 Genome Consortium et al
Denmark/DCGC-77350/2021	EPI_ISL_1885945	2021-03-15	Department of Virus and Microbiological Special Diagnostics, Statens Serum Institut, Copenhagen, Denmark	Aalborg University	Danish Covid-19 Genome Consortium et al
Denmark/DCGC-77472/2021	EPI_ISL_1886082	2021-03-01	Department of Virus and Microbiological Special Diagnostics, Statens Serum Institut, Copenhagen, Denmark	Aalborg University	Danish Covid-19 Genome Consortium et al
Denmark/DCGC-77756/2021	EPI_ISL_1886397	2021-03-22	Department of Virus and Microbiological Special Diagnostics, Statens Serum Institut, Copenhagen, Denmark	Aalborg University	Danish Covid-19 Genome Consortium et al
Denmark/DCGC-77837/2021	EPI_ISL_1886478	2021-04-05	Department of Virus and Microbiological Special Diagnostics, Statens Serum Institut, Copenhagen, Denmark	Aalborg University	Danish Covid-19 Genome Consortium et al
Denmark/DCGC-77853/2021	EPI_ISL_1886494	2021-03-01	Department of Virus and Microbiological Special Diagnostics, Statens Serum Institut, Copenhagen, Denmark	Aalborg University	Danish Covid-19 Genome Consortium et al
Denmark/DCGC-77857/2021	EPI_ISL_1886498	2021-03-15	Department of Virus and Microbiological Special Diagnostics, Statens Serum Institut, Copenhagen, Denmark	Aalborg University	Danish Covid-19 Genome Consortium et al
Denmark/DCGC-77864/2021	EPI_ISL_1886505	2021-03-01	Department of Virus and Microbiological Special Diagnostics, Statens Serum Institut, Copenhagen, Denmark	Aalborg University	Danish Covid-19 Genome Consortium et al
Denmark/DCGC-77951/2021	EPI_ISL_1886592	2021-03-15	Department of Virus and Microbiological Special Diagnostics, Statens Serum Institut, Copenhagen, Denmark	Aalborg University	Danish Covid-19 Genome Consortium et al
Denmark/DCGC-77961/2021	EPI_ISL_1886602	2021-04-12	Department of Virus and Microbiological Special Diagnostics, Statens Serum Institut, Copenhagen, Denmark	Aalborg University	Danish Covid-19 Genome Consortium et al
Denmark/DCGC-77977/2021	EPI_ISL_1886618	2021-03-15	Department of Clinical Microbiology and Center for Genomic Medicine, Rigshospitalet, Copenhagen, Denmark	Aalborg University	Danish Covid-19 Genome Consortium et al
Denmark/DCGC-78085/2021	EPI_ISL_1886726	2021-03-08	Department of Virus and Microbiological Special Diagnostics, Statens Serum Institut, Copenhagen, Denmark	Aalborg University	Danish Covid-19 Genome Consortium et al
Denmark/DCGC-78102/2021	EPI_ISL_1886743	2021-03-15	Department of Virus and Microbiological Special Diagnostics, Statens Serum Institut, Copenhagen, Denmark	Aalborg University	Danish Covid-19 Genome Consortium et al
Denmark/DCGC-78146/2021	EPI_ISL_1886787	2021-03-08	Department of Virus and Microbiological Special Diagnostics, Statens Serum Institut, Copenhagen, Denmark	Aalborg University	Danish Covid-19 Genome Consortium et al
Denmark/DCGC-78480/2021	EPI_ISL_1887121	2021-02-22	Department of Virus and Microbiological Special Diagnostics, Statens Serum Institut, Copenhagen, Denmark	Aalborg University	Danish Covid-19 Genome Consortium et al
Denmark/DCGC-78583/2021	EPI_ISL_1887224	2021-03-08	Department of Virus and Microbiological Special Diagnostics, Statens Serum Institut, Copenhagen, Denmark	Aalborg University	Danish Covid-19 Genome Consortium et al
Denmark/DCGC-78588/2021	EPI_ISL_1887229	2021-02-22	Department of Virus and Microbiological Special Diagnostics, Statens Serum Institut, Copenhagen, Denmark	Aalborg University	Danish Covid-19 Genome Consortium et al
Denmark/DCGC-78731/2021	EPI_ISL_1887372	2021-03-15	Department of Virus and Microbiological Special Diagnostics, Statens Serum Institut, Copenhagen, Denmark	Aalborg University	Danish Covid-19 Genome Consortium et al
Denmark/DCGC-78736/2021	EPI_ISL_1887377	2021-03-29	Department of Virus and Microbiological Special Diagnostics, Statens Serum Institut, Copenhagen, Denmark	Aalborg University	Danish Covid-19 Genome Consortium et al
Denmark/DCGC-78783/2021	EPI_ISL_1887424	2021-03-15	Department of Virus and Microbiological Special Diagnostics, Statens Serum Institut, Copenhagen, Denmark	Aalborg University	Danish Covid-19 Genome Consortium et al
Denmark/DCGC-78805/2021	EPI_ISL_1887446	2021-02-22	Department of Virus and Microbiological Special Diagnostics, Statens Serum Institut, Copenhagen, Denmark	Aalborg University	Danish Covid-19 Genome Consortium et al
Denmark/DCGC-78817/2021	EPI_ISL_1887458	2021-03-15	Department of Virus and Microbiological Special Diagnostics, Statens Serum Institut, Copenhagen, Denmark	Aalborg University	Danish Covid-19 Genome Consortium et al
Denmark/DCGC-78947/2021	EPI_ISL_1887588	2021-01-25	Department of Virus and Microbiological Special Diagnostics, Statens Serum Institut, Copenhagen, Denmark	Aalborg University	Danish Covid-19 Genome Consortium et al
Denmark/DCGC-79054/2021	EPI_ISL_1887695	2021-04-05	Department of Virus and Microbiological Special Diagnostics, Statens Serum Institut, Copenhagen, Denmark	Aalborg University	Danish Covid-19 Genome Consortium et al
Denmark/DCGC-79064/2021	EPI_ISL_1887705	2021-03-15	Department of Virus and Microbiological Special Diagnostics, Statens Serum Institut, Copenhagen, Denmark	Aalborg University	Danish Covid-19 Genome Consortium et al
Denmark/DCGC-79066/2021	EPI_ISL_1887707	2021-03-15	Department of Virus and Microbiological Special Diagnostics, Statens Serum Institut, Copenhagen, Denmark	Aalborg University	Danish Covid-19 Genome Consortium et al
Denmark/DCGC-79088/2021	EPI_ISL_1887729	2021-03-15	Department of Virus and Microbiological Special Diagnostics, Statens Serum Institut, Copenhagen, Denmark	Aalborg University	Danish Covid-19 Genome Consortium et al
Denmark/DCGC-79141/2021	EPI_ISL_1887782	2021-02-22	Department of Virus and Microbiological Special Diagnostics, Statens Serum Institut, Copenhagen, Denmark	Aalborg University	Danish Covid-19 Genome Consortium et al
Denmark/DCGC-79182/2021	EPI_ISL_1887823	2021-03-22	Department of Virus and Microbiological Special Diagnostics, Statens Serum Institut, Copenhagen, Denmark	Aalborg University	Danish Covid-19 Genome Consortium et al
Denmark/DCGC-79221/2021	EPI_ISL_1887862	2021-04-05	Department of Virus and Microbiological Special Diagnostics, Statens Serum Institut, Copenhagen, Denmark	Aalborg University	Danish Covid-19 Genome Consortium et al
Denmark/DCGC-79328/2021	EPI_ISL_1887969	2021-03-08	Department of Virus and Microbiological Special Diagnostics, Statens Serum Institut, Copenhagen, Denmark	Aalborg University	Danish Covid-19 Genome Consortium et al
Denmark/DCGC-79402/2021	EPI_ISL_1888043	2021-02-22	Department of Virus and Microbiological Special Diagnostics, Statens Serum Institut, Copenhagen, Denmark	Aalborg University	Danish Covid-19 Genome Consortium et al
Denmark/DCGC-79430/2021	EPI_ISL_1888071	2021-03-15	Department of Virus and Microbiological Special Diagnostics, Statens Serum Institut, Copenhagen, Denmark	Aalborg University	Danish Covid-19 Genome Consortium et al
Denmark/DCGC-79490/2021	EPI_ISL_1888131	2021-04-12	Department of Virus and Microbiological Special Diagnostics, Statens Serum Institut, Copenhagen, Denmark	Aalborg University	Danish Covid-19 Genome Consortium et al
Denmark/DCGC-79508/2021	EPI_ISL_1888149	2021-03-08	Department of Virus and Microbiological Special Diagnostics, Statens Serum Institut, Copenhagen, Denmark	Aalborg University	Danish Covid-19 Genome Consortium et al
Denmark/DCGC-79552/2021	EPI_ISL_1888193	2021-03-01	Department of Virus and Microbiological Special Diagnostics, Statens Serum Institut, Copenhagen, Denmark	Aalborg University	Danish Covid-19 Genome Consortium et al
Denmark/DCGC-79588/2021	EPI_ISL_1888229	2021-03-15	Department of Virus and Microbiological Special Diagnostics, Statens Serum Institut, Copenhagen, Denmark	Aalborg University	Danish Covid-19 Genome Consortium et al
Denmark/DCGC-79652/2021	EPI_ISL_1888293	2021-03-15	Department of Virus and Microbiological Special Diagnostics, Statens Serum Institut, Copenhagen, Denmark	Aalborg University	Danish Covid-19 Genome Consortium et al
Denmark/DCGC-79673/2021	EPI_ISL_1888314	2021-03-01	Department of Virus and Microbiological Special Diagnostics, Statens Serum Institut, Copenhagen, Denmark	Aalborg University	Danish Covid-19 Genome Consortium et al
Denmark/DCGC-79722/2021	EPI_ISL_1888363	2021-03-08	Department of Virus and Microbiological Special Diagnostics, Statens Serum Institut, Copenhagen, Denmark	Aalborg University	Danish Covid-19 Genome Consortium et al
Denmark/DCGC-79886/2021	EPI_ISL_1888527	2021-03-15	Department of Virus and Microbiological Special Diagnostics, Statens Serum Institut, Copenhagen, Denmark	Aalborg University	Danish Covid-19 Genome Consortium et al
Denmark/DCGC-79923/2021	EPI_ISL_1888564	2021-04-05	Department of Virus and Microbiological Special Diagnostics, Statens Serum Institut, Copenhagen, Denmark	Aalborg University	Danish Covid-19 Genome Consortium et al
Denmark/DCGC-79929/2021	EPI_ISL_1888570	2021-03-22	Department of Virus and Microbiological Special Diagnostics, Statens Serum Institut, Copenhagen, Denmark	Aalborg University	Danish Covid-19 Genome Consortium et al
Denmark/DCGC-80037/2021	EPI_ISL_1888678	2021-03-22	Department of Virus and Microbiological Special Diagnostics, Statens Serum Institut, Copenhagen, Denmark	Aalborg University	Danish Covid-19 Genome Consortium et al
Denmark/DCGC-80079/2021	EPI_ISL_1888720	2021-02-22	Department of Virus and Microbiological Special Diagnostics, Statens Serum Institut, Copenhagen, Denmark	Aalborg University	Danish Covid-19 Genome Consortium et al
Denmark/DCGC-80290/2021	EPI_ISL_1888931	2021-03-15	Department of Virus and Microbiological Special Diagnostics, Statens Serum Institut, Copenhagen, Denmark	Aalborg University	Danish Covid-19 Genome Consortium et al
Denmark/DCGC-80292/2021	EPI_ISL_1888933	2021-03-29	Department of Virus and Microbiological Special Diagnostics, Statens Serum Institut, Copenhagen, Denmark	Aalborg University	Danish Covid-19 Genome Consortium et al
Denmark/DCGC-80293/2021	EPI_ISL_1888934	2021-03-29	Department of Virus and Microbiological Special Diagnostics, Statens Serum Institut, Copenhagen, Denmark	Aalborg University	Danish Covid-19 Genome Consortium et al
Denmark/DCGC-80337/2021	EPI_ISL_1888978	2021-04-19	Department of Virus and Microbiological Special Diagnostics, Statens Serum Institut, Copenhagen, Denmark	Aalborg University	Danish Covid-19 Genome Consortium et al
Denmark/DCGC-80404/2021	EPI_ISL_1889045	2021-03-08	Department of Virus and Microbiological Special Diagnostics, Statens Serum Institut, Copenhagen, Denmark	Aalborg University	Danish Covid-19 Genome Consortium et al
Denmark/DCGC-80457/2021	EPI_ISL_1889098	2021-04-19	Department of Virus and Microbiological Special Diagnostics, Statens Serum Institut, Copenhagen, Denmark	Aalborg University	Danish Covid-19 Genome Consortium et al
Denmark/DCGC-80623/2021	EPI_ISL_1889264	2021-03-29	Department of Virus and Microbiological Special Diagnostics, Statens Serum Institut, Copenhagen, Denmark	Aalborg University	Danish Covid-19 Genome Consortium et al
Denmark/DCGC-80721/2021	EPI_ISL_1889362	2021-03-15	Department of Virus and Microbiological Special Diagnostics, Statens Serum Institut, Copenhagen, Denmark	Aalborg University	Danish Covid-19 Genome Consortium et al
Denmark/DCGC-80760/2021	EPI_ISL_1889401	2021-03-29	Department of Virus and Microbiological Special Diagnostics, Statens Serum Institut, Copenhagen, Denmark	Aalborg University	Danish Covid-19 Genome Consortium et al
Denmark/DCGC-80901/2021	EPI_ISL_1889543	2021-03-15	Department of Virus and Microbiological Special Diagnostics, Statens Serum Institut, Copenhagen, Denmark	Aalborg University	Danish Covid-19 Genome Consortium et al
Denmark/DCGC-81037/2021	EPI_ISL_1889679	2021-03-22	Department of Virus and Microbiological Special Diagnostics, Statens Serum Institut, Copenhagen, Denmark	Aalborg University	Danish Covid-19 Genome Consortium et al
Denmark/DCGC-81055/2021	EPI_ISL_1889697	2021-03-15	Department of Virus and Microbiological Special Diagnostics, Statens Serum Institut, Copenhagen, Denmark	Aalborg University	Danish Covid-19 Genome Consortium et al
Denmark/DCGC-81078/2021	EPI_ISL_1889720	2021-04-12	Department of Virus and Microbiological Special Diagnostics, Statens Serum Institut, Copenhagen, Denmark	Aalborg University	Danish Covid-19 Genome Consortium et al
Denmark/DCGC-81087/2021	EPI_ISL_1889729	2021-02-22	Department of Virus and Microbiological Special Diagnostics, Statens Serum Institut, Copenhagen, Denmark	Aalborg University	Danish Covid-19 Genome Consortium et al
Denmark/DCGC-81094/2021	EPI_ISL_1889736	2021-03-22	Department of Virus and Microbiological Special Diagnostics, Statens Serum Institut, Copenhagen, Denmark	Aalborg University	Danish Covid-19 Genome Consortium et al
Denmark/DCGC-81215/2021	EPI_ISL_1889857	2021-03-22	Department of Virus and Microbiological Special Diagnostics, Statens Serum Institut, Copenhagen, Denmark	Aalborg University	Danish Covid-19 Genome Consortium et al
Denmark/DCGC-81265/2021	EPI_ISL_1889907	2021-04-12	Department of Virus and Microbiological Special Diagnostics, Statens Serum Institut, Copenhagen, Denmark	Aalborg University	Danish Covid-19 Genome Consortium et al
Denmark/DCGC-81298/2021	EPI_ISL_1889940	2021-03-01	Department of Virus and Microbiological Special Diagnostics, Statens Serum Institut, Copenhagen, Denmark	Aalborg University	Danish Covid-19 Genome Consortium et al
Denmark/DCGC-81349/2021	EPI_ISL_1889991	2021-04-05	Department of Virus and Microbiological Special Diagnostics, Statens Serum Institut, Copenhagen, Denmark	Aalborg University	Danish Covid-19 Genome Consortium et al
Denmark/DCGC-81359/2021	EPI_ISL_1890001	2021-04-05	Department of Virus and Microbiological Special Diagnostics, Statens Serum Institut, Copenhagen, Denmark	Aalborg University	Danish Covid-19 Genome Consortium et al
Denmark/DCGC-81374/2021	EPI_ISL_1890016	2021-03-22	Department of Virus and Microbiological Special Diagnostics, Statens Serum Institut, Copenhagen, Denmark	Aalborg University	Danish Covid-19 Genome Consortium et al
Denmark/DCGC-81527/2021	EPI_ISL_1890169	2021-03-15	Department of Virus and Microbiological Special Diagnostics, Statens Serum Institut, Copenhagen, Denmark	Aalborg University	Danish Covid-19 Genome Consortium et al
Denmark/DCGC-81539/2021	EPI_ISL_1890181	2021-03-15	Department of Virus and Microbiological Special Diagnostics, Statens Serum Institut, Copenhagen, Denmark	Aalborg University	Danish Covid-19 Genome Consortium et al
Denmark/DCGC-81562/2021	EPI_ISL_1890204	2021-03-22	Department of Virus and Microbiological Special Diagnostics, Statens Serum Institut, Copenhagen, Denmark	Aalborg University	Danish Covid-19 Genome Consortium et al
Denmark/DCGC-81703/2021	EPI_ISL_1890345	2021-03-22	Department of Virus and Microbiological Special Diagnostics, Statens Serum Institut, Copenhagen, Denmark	Aalborg University	Danish Covid-19 Genome Consortium et al
Denmark/DCGC-81794/2021	EPI_ISL_1890436	2021-03-22	Department of Virus and Microbiological Special Diagnostics, Statens Serum Institut, Copenhagen, Denmark	Aalborg University	Danish Covid-19 Genome Consortium et al
Denmark/DCGC-82089/2021	EPI_ISL_1890755	2021-03-15	Department of Virus and Microbiological Special Diagnostics, Statens Serum Institut, Copenhagen, Denmark	Aalborg University	Danish Covid-19 Genome Consortium et al
Denmark/DCGC-82162/2021	EPI_ISL_1890828	2021-03-29	Department of Virus and Microbiological Special Diagnostics, Statens Serum Institut, Copenhagen, Denmark	Aalborg University	Danish Covid-19 Genome Consortium et al
Denmark/DCGC-82327/2021	EPI_ISL_1891019	2021-03-22	Department of Virus and Microbiological Special Diagnostics, Statens Serum Institut, Copenhagen, Denmark	Aalborg University	Danish Covid-19 Genome Consortium et al
Denmark/DCGC-82501/2021	EPI_ISL_1891310	2021-03-08	Department of Virus and Microbiological Special Diagnostics, Statens Serum Institut, Copenhagen, Denmark	Aalborg University	Danish Covid-19 Genome Consortium et al
Denmark/DCGC-82575/2021	EPI_ISL_1891420	2021-03-22	Department of Virus and Microbiological Special Diagnostics, Statens Serum Institut, Copenhagen, Denmark	Aalborg University	Danish Covid-19 Genome Consortium et al
Denmark/DCGC-82708/2021	EPI_ISL_1891553	2021-03-22	Department of Virus and Microbiological Special Diagnostics, Statens Serum Institut, Copenhagen, Denmark	Aalborg University	Danish Covid-19 Genome Consortium et al
Denmark/DCGC-82865/2021	EPI_ISL_1891710	2021-03-29	Department of Virus and Microbiological Special Diagnostics, Statens Serum Institut, Copenhagen, Denmark	Aalborg University	Danish Covid-19 Genome Consortium et al
Denmark/DCGC-82867/2021	EPI_ISL_1891712	2021-02-22	Department of Virus and Microbiological Special Diagnostics, Statens Serum Institut, Copenhagen, Denmark	Aalborg University	Danish Covid-19 Genome Consortium et al
Denmark/DCGC-83171/2021	EPI_ISL_1892157	2021-03-29	Department of Virus and Microbiological Special Diagnostics, Statens Serum Institut, Copenhagen, Denmark	Aalborg University	Danish Covid-19 Genome Consortium et al
Denmark/DCGC-83273/2021	EPI_ISL_1892284	2021-02-22	Department of Virus and Microbiological Special Diagnostics, Statens Serum Institut, Copenhagen, Denmark	Aalborg University	Danish Covid-19 Genome Consortium et al
Denmark/DCGC-83276/2021	EPI_ISL_1892287	2021-03-29	Department of Virus and Microbiological Special Diagnostics, Statens Serum Institut, Copenhagen, Denmark	Aalborg University	Danish Covid-19 Genome Consortium et al
Denmark/DCGC-83277/2021	EPI_ISL_1892288	2021-03-29	Department of Virus and Microbiological Special Diagnostics, Statens Serum Institut, Copenhagen, Denmark	Aalborg University	Danish Covid-19 Genome Consortium et al
Denmark/DCGC-83373/2021	EPI_ISL_1892384	2021-03-01	Department of Virus and Microbiological Special Diagnostics, Statens Serum Institut, Copenhagen, Denmark	Aalborg University	Danish Covid-19 Genome Consortium et al
Denmark/DCGC-83415/2021	EPI_ISL_1892426	2021-03-29	Department of Virus and Microbiological Special Diagnostics, Statens Serum Institut, Copenhagen, Denmark	Aalborg University	Danish Covid-19 Genome Consortium et al
Denmark/DCGC-83481/2021	EPI_ISL_1892499	2021-04-05	Department of Virus and Microbiological Special Diagnostics, Statens Serum Institut, Copenhagen, Denmark	Aalborg University	Danish Covid-19 Genome Consortium et al
Denmark/DCGC-83515/2021	EPI_ISL_1892565	2021-03-29	Department of Virus and Microbiological Special Diagnostics, Statens Serum Institut, Copenhagen, Denmark	Aalborg University	Danish Covid-19 Genome Consortium et al
Denmark/DCGC-83542/2021	EPI_ISL_1892607	2021-03-22	Department of Virus and Microbiological Special Diagnostics, Statens Serum Institut, Copenhagen, Denmark	Aalborg University	Danish Covid-19 Genome Consortium et al
Denmark/DCGC-83630/2021	EPI_ISL_1892701	2021-04-12	Department of Clinical Microbiology and Center for Genomic Medicine, Rigshospitalet, Copenhagen, Denmark	Aalborg University	Danish Covid-19 Genome Consortium et al
Denmark/DCGC-83747/2021	EPI_ISL_1892818	2021-03-08	Department of Virus and Microbiological Special Diagnostics, Statens Serum Institut, Copenhagen, Denmark	Aalborg University	Danish Covid-19 Genome Consortium et al
Denmark/DCGC-83816/2021	EPI_ISL_1892912	2021-03-01	Department of Virus and Microbiological Special Diagnostics, Statens Serum Institut, Copenhagen, Denmark	Aalborg University	Danish Covid-19 Genome Consortium et al
Denmark/DCGC-83850/2021	EPI_ISL_1892978	2021-04-19	Department of Virus and Microbiological Special Diagnostics, Statens Serum Institut, Copenhagen, Denmark	Aalborg University	Danish Covid-19 Genome Consortium et al
Denmark/DCGC-83926/2021	EPI_ISL_1893092	2021-03-22	Department of Virus and Microbiological Special Diagnostics, Statens Serum Institut, Copenhagen, Denmark	Aalborg University	Danish Covid-19 Genome Consortium et al
Denmark/DCGC-84025/2021	EPI_ISL_1893191	2021-03-15	Department of Virus and Microbiological Special Diagnostics, Statens Serum Institut, Copenhagen, Denmark	Aalborg University	Danish Covid-19 Genome Consortium et al
Denmark/DCGC-84111/2021	EPI_ISL_1893277	2021-02-22	Department of Virus and Microbiological Special Diagnostics, Statens Serum Institut, Copenhagen, Denmark	Aalborg University	Danish Covid-19 Genome Consortium et al
Denmark/DCGC-84141/2021	EPI_ISL_1893307	2021-03-15	Department of Virus and Microbiological Special Diagnostics, Statens Serum Institut, Copenhagen, Denmark	Aalborg University	Danish Covid-19 Genome Consortium et al
Denmark/DCGC-84270/2021	EPI_ISL_1893479	2021-03-15	Department of Virus and Microbiological Special Diagnostics, Statens Serum Institut, Copenhagen, Denmark	Aalborg University	Danish Covid-19 Genome Consortium et al
Denmark/DCGC-84274/2021	EPI_ISL_1893484	2021-04-05	Department of Virus and Microbiological Special Diagnostics, Statens Serum Institut, Copenhagen, Denmark	Aalborg University	Danish Covid-19 Genome Consortium et al
Denmark/DCGC-84454/2021	EPI_ISL_1893729	2021-02-22	Department of Virus and Microbiological Special Diagnostics, Statens Serum Institut, Copenhagen, Denmark	Aalborg University	Danish Covid-19 Genome Consortium et al
Denmark/DCGC-84554/2021	EPI_ISL_1893842	2021-04-05	Department of Virus and Microbiological Special Diagnostics, Statens Serum Institut, Copenhagen, Denmark	Aalborg University	Danish Covid-19 Genome Consortium et al
Denmark/DCGC-84591/2021	EPI_ISL_1893896	2021-03-15	Department of Virus and Microbiological Special Diagnostics, Statens Serum Institut, Copenhagen, Denmark	Aalborg University	Danish Covid-19 Genome Consortium et al
Denmark/DCGC-84666/2021	EPI_ISL_1893976	2021-03-01	Department of Virus and Microbiological Special Diagnostics, Statens Serum Institut, Copenhagen, Denmark	Aalborg University	Danish Covid-19 Genome Consortium et al
Denmark/DCGC-84671/2020	EPI_ISL_1893981	2020-12-07	Department of Virus and Microbiological Special Diagnostics, Statens Serum Institut, Copenhagen, Denmark	Aalborg University	Danish Covid-19 Genome Consortium et al
Denmark/DCGC-84673/2021	EPI_ISL_1893983	2021-03-22	Department of Virus and Microbiological Special Diagnostics, Statens Serum Institut, Copenhagen, Denmark	Aalborg University	Danish Covid-19 Genome Consortium et al
Denmark/DCGC-84680/2021	EPI_ISL_1893990	2021-03-01	Department of Virus and Microbiological Special Diagnostics, Statens Serum Institut, Copenhagen, Denmark	Aalborg University	Danish Covid-19 Genome Consortium et al
Denmark/DCGC-84725/2021	EPI_ISL_1894035	2021-03-15	Department of Virus and Microbiological Special Diagnostics, Statens Serum Institut, Copenhagen, Denmark	Aalborg University	Danish Covid-19 Genome Consortium et al
Denmark/DCGC-84732/2021	EPI_ISL_1894042	2021-03-29	Department of Virus and Microbiological Special Diagnostics, Statens Serum Institut, Copenhagen, Denmark	Aalborg University	Danish Covid-19 Genome Consortium et al
Denmark/DCGC-84978/2021	EPI_ISL_1894288	2021-03-22	Department of Virus and Microbiological Special Diagnostics, Statens Serum Institut, Copenhagen, Denmark	Aalborg University	Danish Covid-19 Genome Consortium et al
Denmark/DCGC-85038/2021	EPI_ISL_1894348	2021-04-05	Department of Virus and Microbiological Special Diagnostics, Statens Serum Institut, Copenhagen, Denmark	Aalborg University	Danish Covid-19 Genome Consortium et al
Denmark/DCGC-85124/2021	EPI_ISL_1894439	2021-03-22	Department of Virus and Microbiological Special Diagnostics, Statens Serum Institut, Copenhagen, Denmark	Aalborg University	Danish Covid-19 Genome Consortium et al
Denmark/DCGC-85161/2021	EPI_ISL_1894479	2021-02-22	Department of Virus and Microbiological Special Diagnostics, Statens Serum Institut, Copenhagen, Denmark	Aalborg University	Danish Covid-19 Genome Consortium et al
Denmark/DCGC-85197/2021	EPI_ISL_1894515	2021-03-01	Department of Virus and Microbiological Special Diagnostics, Statens Serum Institut, Copenhagen, Denmark	Aalborg University	Danish Covid-19 Genome Consortium et al
Denmark/DCGC-85303/2021	EPI_ISL_1894621	2021-03-22	Department of Virus and Microbiological Special Diagnostics, Statens Serum Institut, Copenhagen, Denmark	Aalborg University	Danish Covid-19 Genome Consortium et al
Denmark/DCGC-85309/2021	EPI_ISL_1894627	2021-02-22	Department of Virus and Microbiological Special Diagnostics, Statens Serum Institut, Copenhagen, Denmark	Aalborg University	Danish Covid-19 Genome Consortium et al
Denmark/DCGC-85446/2021	EPI_ISL_1894764	2021-02-22	Department of Virus and Microbiological Special Diagnostics, Statens Serum Institut, Copenhagen, Denmark	Aalborg University	Danish Covid-19 Genome Consortium et al
Denmark/DCGC-85510/2021	EPI_ISL_1894828	2021-04-19	Department of Virus and Microbiological Special Diagnostics, Statens Serum Institut, Copenhagen, Denmark	Aalborg University	Danish Covid-19 Genome Consortium et al
Denmark/DCGC-85644/2021	EPI_ISL_1894962	2021-03-29	Department of Virus and Microbiological Special Diagnostics, Statens Serum Institut, Copenhagen, Denmark	Aalborg University	Danish Covid-19 Genome Consortium et al
Denmark/DCGC-85645/2021	EPI_ISL_1894963	2021-03-29	Department of Virus and Microbiological Special Diagnostics, Statens Serum Institut, Copenhagen, Denmark	Aalborg University	Danish Covid-19 Genome Consortium et al
Denmark/DCGC-85722/2021	EPI_ISL_1895041	2021-03-29	Department of Clinical Microbiology, Odense University Hospital, Odense, Denmark	Aalborg University	Danish Covid-19 Genome Consortium et al
Denmark/DCGC-85755/2021	EPI_ISL_1895074	2021-03-15	Department of Virus and Microbiological Special Diagnostics, Statens Serum Institut, Copenhagen, Denmark	Aalborg University	Danish Covid-19 Genome Consortium et al
Denmark/DCGC-85793/2021	EPI_ISL_1895113	2021-03-15	Department of Virus and Microbiological Special Diagnostics, Statens Serum Institut, Copenhagen, Denmark	Aalborg University	Danish Covid-19 Genome Consortium et al
Denmark/DCGC-85840/2021	EPI_ISL_1895161	2021-03-22	Department of Virus and Microbiological Special Diagnostics, Statens Serum Institut, Copenhagen, Denmark	Aalborg University	Danish Covid-19 Genome Consortium et al
Denmark/DCGC-85897/2021	EPI_ISL_1895218	2021-03-15	Department of Virus and Microbiological Special Diagnostics, Statens Serum Institut, Copenhagen, Denmark	Aalborg University	Danish Covid-19 Genome Consortium et al
Denmark/DCGC-85943/2021	EPI_ISL_1895264	2021-03-22	Department of Virus and Microbiological Special Diagnostics, Statens Serum Institut, Copenhagen, Denmark	Aalborg University	Danish Covid-19 Genome Consortium et al
Denmark/DCGC-85982/2021	EPI_ISL_1895303	2021-02-22	Department of Virus and Microbiological Special Diagnostics, Statens Serum Institut, Copenhagen, Denmark	Aalborg University	Danish Covid-19 Genome Consortium et al
Denmark/DCGC-86038/2021	EPI_ISL_1895359	2021-03-15	Department of Virus and Microbiological Special Diagnostics, Statens Serum Institut, Copenhagen, Denmark	Aalborg University	Danish Covid-19 Genome Consortium et al
Denmark/DCGC-86099/2021	EPI_ISL_1895420	2021-03-22	Department of Virus and Microbiological Special Diagnostics, Statens Serum Institut, Copenhagen, Denmark	Aalborg University	Danish Covid-19 Genome Consortium et al
Denmark/DCGC-86156/2021	EPI_ISL_1895477	2021-04-05	Department of Virus and Microbiological Special Diagnostics, Statens Serum Institut, Copenhagen, Denmark	Aalborg University	Danish Covid-19 Genome Consortium et al
Denmark/DCGC-86309/2021	EPI_ISL_1895630	2021-03-29	Department of Virus and Microbiological Special Diagnostics, Statens Serum Institut, Copenhagen, Denmark	Aalborg University	Danish Covid-19 Genome Consortium et al
Denmark/DCGC-86449/2021	EPI_ISL_1895770	2021-04-12	Department of Virus and Microbiological Special Diagnostics, Statens Serum Institut, Copenhagen, Denmark	Aalborg University	Danish Covid-19 Genome Consortium et al
Denmark/DCGC-86653/2021	EPI_ISL_1896003	2021-04-05	Department of Virus and Microbiological Special Diagnostics, Statens Serum Institut, Copenhagen, Denmark	Aalborg University	Danish Covid-19 Genome Consortium et al
Denmark/DCGC-86701/2021	EPI_ISL_1896059	2021-04-05	Department of Virus and Microbiological Special Diagnostics, Statens Serum Institut, Copenhagen, Denmark	Aalborg University	Danish Covid-19 Genome Consortium et al
Denmark/DCGC-87080/2021	EPI_ISL_1896439	2021-02-22	Department of Virus and Microbiological Special Diagnostics, Statens Serum Institut, Copenhagen, Denmark	Aalborg University	Danish Covid-19 Genome Consortium et al
Denmark/DCGC-87095/2021	EPI_ISL_1896454	2021-04-05	Department of Virus and Microbiological Special Diagnostics, Statens Serum Institut, Copenhagen, Denmark	Aalborg University	Danish Covid-19 Genome Consortium et al
Denmark/DCGC-87174/2021	EPI_ISL_1896533	2021-03-29	Department of Virus and Microbiological Special Diagnostics, Statens Serum Institut, Copenhagen, Denmark	Aalborg University	Danish Covid-19 Genome Consortium et al
Denmark/DCGC-87292/2021	EPI_ISL_1896651	2021-04-19	Department of Virus and Microbiological Special Diagnostics, Statens Serum Institut, Copenhagen, Denmark	Aalborg University	Danish Covid-19 Genome Consortium et al
Denmark/DCGC-87307/2021	EPI_ISL_1896666	2021-03-22	Department of Virus and Microbiological Special Diagnostics, Statens Serum Institut, Copenhagen, Denmark	Aalborg University	Danish Covid-19 Genome Consortium et al
Denmark/DCGC-87441/2021	EPI_ISL_2023626	2021-05-03	Department of Virus and Microbiological Special Diagnostics, Statens Serum Institut, Copenhagen, Denmark	Aalborg University	Danish Covid-19 Genome Consortium et al
Denmark/DCGC-87525/2021	EPI_ISL_2023710	2021-04-19	Department of Virus and Microbiological Special Diagnostics, Statens Serum Institut, Copenhagen, Denmark	Aalborg University	Danish Covid-19 Genome Consortium et al
Denmark/DCGC-87773/2021	EPI_ISL_2023958	2021-04-26	Department of Virus and Microbiological Special Diagnostics, Statens Serum Institut, Copenhagen, Denmark	Aalborg University	Danish Covid-19 Genome Consortium et al
Denmark/DCGC-87985/2021	EPI_ISL_2024170	2021-04-26	Department of Virus and Microbiological Special Diagnostics, Statens Serum Institut, Copenhagen, Denmark	Aalborg University	Danish Covid-19 Genome Consortium et al
Denmark/DCGC-88393/2021	EPI_ISL_2024607	2021-04-26	Department of Virus and Microbiological Special Diagnostics, Statens Serum Institut, Copenhagen, Denmark	Aalborg University	Danish Covid-19 Genome Consortium et al
Denmark/DCGC-88797/2021	EPI_ISL_2025011	2021-04-26	Department of Virus and Microbiological Special Diagnostics, Statens Serum Institut, Copenhagen, Denmark	Aalborg University	Danish Covid-19 Genome Consortium et al
Denmark/DCGC-88899/2021	EPI_ISL_2025113	2021-04-19	Department of Virus and Microbiological Special Diagnostics, Statens Serum Institut, Copenhagen, Denmark	Aalborg University	Danish Covid-19 Genome Consortium et al
Denmark/DCGC-89107/2021	EPI_ISL_2025324	2021-04-26	Department of Virus and Microbiological Special Diagnostics, Statens Serum Institut, Copenhagen, Denmark	Aalborg University	Danish Covid-19 Genome Consortium et al
Denmark/DCGC-89731/2021	EPI_ISL_2025954	2021-04-19	Department of Virus and Microbiological Special Diagnostics, Statens Serum Institut, Copenhagen, Denmark	Aalborg University	Danish Covid-19 Genome Consortium et al
Denmark/DCGC-90978/2021	EPI_ISL_2027268	2021-04-26	Department of Virus and Microbiological Special Diagnostics, Statens Serum Institut, Copenhagen, Denmark	Aalborg University	Danish Covid-19 Genome Consortium et al
Denmark/DCGC-91140/2021	EPI_ISL_2027430	2021-05-03	Department of Virus and Microbiological Special Diagnostics, Statens Serum Institut, Copenhagen, Denmark	Aalborg University	Danish Covid-19 Genome Consortium et al
Denmark/DCGC-91587/2021	EPI_ISL_2027877	2021-04-26	Department of Virus and Microbiological Special Diagnostics, Statens Serum Institut, Copenhagen, Denmark	Aalborg University	Danish Covid-19 Genome Consortium et al
Denmark/DCGC-92292/2021	EPI_ISL_2028587	2021-04-26	Department of Virus and Microbiological Special Diagnostics, Statens Serum Institut, Copenhagen, Denmark	Aalborg University	Danish Covid-19 Genome Consortium et al
Denmark/DCGC-92337/2021	EPI_ISL_2028632	2021-05-03	Department of Virus and Microbiological Special Diagnostics, Statens Serum Institut, Copenhagen, Denmark	Aalborg University	Danish Covid-19 Genome Consortium et al
Denmark/DCGC-92393/2021	EPI_ISL_2028688	2021-05-03	Department of Virus and Microbiological Special Diagnostics, Statens Serum Institut, Copenhagen, Denmark	Aalborg University	Danish Covid-19 Genome Consortium et al
Denmark/DCGC-94605/2021	EPI_ISL_2174451	2021-05-03	Department of Virus and Microbiological Special Diagnostics, Statens Serum Institut, Copenhagen, Denmark	Aalborg University	Danish Covid-19 Genome Consortium et al
Denmark/DCGC-94779/2021	EPI_ISL_2174625	2021-05-10	Department of Virus and Microbiological Special Diagnostics, Statens Serum Institut, Copenhagen, Denmark	Aalborg University	Danish Covid-19 Genome Consortium et al
Denmark/DCGC-9482/2020	EPI_ISL_668598	2020-11-09	Department of Virus and Microbiological Special Diagnostics, Statens Serum Institut, Copenhagen, Denmark	Albertsen Lab, Department of Chemistry and Bioscience, Aalborg University, Denmark	Danish Covid-19 Genome Consortium et al
Denmark/DCGC-96179/2021	EPI_ISL_2176027	2021-05-03	Department of Virus and Microbiological Special Diagnostics, Statens Serum Institut, Copenhagen, Denmark	Aalborg University	Danish Covid-19 Genome Consortium et al
Denmark/DCGC-96326/2021	EPI_ISL_2176174	2021-05-03	Department of Virus and Microbiological Special Diagnostics, Statens Serum Institut, Copenhagen, Denmark	Aalborg University	Danish Covid-19 Genome Consortium et al
Denmark/DCGC-96514/2021	EPI_ISL_2176385	2021-05-03	Department of Virus and Microbiological Special Diagnostics, Statens Serum Institut, Copenhagen, Denmark	Aalborg University	Danish Covid-19 Genome Consortium et al
Denmark/DCGC-96736/2021	EPI_ISL_2176607	2021-05-03	Department of Virus and Microbiological Special Diagnostics, Statens Serum Institut, Copenhagen, Denmark	Aalborg University	Danish Covid-19 Genome Consortium et al
Denmark/DCGC-96870/2021	EPI_ISL_2176741	2021-05-10	Department of Virus and Microbiological Special Diagnostics, Statens Serum Institut, Copenhagen, Denmark	Aalborg University	Danish Covid-19 Genome Consortium et al
Denmark/DCGC-96956/2021	EPI_ISL_2176843	2021-05-03	Department of Virus and Microbiological Special Diagnostics, Statens Serum Institut, Copenhagen, Denmark	Aalborg University	Danish Covid-19 Genome Consortium et al
Denmark/DCGC-97705/2021	EPI_ISL_2177668	2021-05-03	Department of Virus and Microbiological Special Diagnostics, Statens Serum Institut, Copenhagen, Denmark	Aalborg University	Danish Covid-19 Genome Consortium et al
Denmark/DCGC-98387/2021	EPI_ISL_2178350	2021-05-10	Department of Virus and Microbiological Special Diagnostics, Statens Serum Institut, Copenhagen, Denmark	Aalborg University	Danish Covid-19 Genome Consortium et al
Denmark/DCGC-98407/2021	EPI_ISL_2178370	2021-05-10	Department of Virus and Microbiological Special Diagnostics, Statens Serum Institut, Copenhagen, Denmark	Aalborg University	Danish Covid-19 Genome Consortium et al
Denmark/DCGC-99379/2021	EPI_ISL_2297432	2021-05-17	Department of Virus and Microbiological Special Diagnostics, Statens Serum Institut, Copenhagen, Denmark	Aalborg University	Danish Covid-19 Genome Consortium et al
Ecuador/NIC-INSPI-337879/2021	EPI_ISL_3068173	2021-07-04	INSPI-CRN DE INFLUENZA Y OTROS VIRUS RESPIRATORIOS	NIC-INSPI	Alfredo Bruno et al
England/204700070/2020	EPI_ISL_683461	2020-11-15	Respiratory Virus Unit, Microbiology Services Colindale, Public Health England	COVID-19 Genomics UK (COG-UK) Consortium	PHE Covid Sequencing Team et al
England/204720525/2020	EPI_ISL_678715	2020-11-16	Respiratory Virus Unit, Microbiology Services Colindale, Public Health England	COVID-19 Genomics UK (COG-UK) Consortium	PHE Covid Sequencing Team et al
England/204820449/2020	EPI_ISL_683464	2020-11-24	Respiratory Virus Unit, Microbiology Services Colindale, Public Health England	COVID-19 Genomics UK (COG-UK) Consortium	PHE Covid Sequencing Team et al
England/204900270/2020	EPI_ISL_754257	2020-11-27	Respiratory Virus Unit, National Infection Service, Public Health England	COVID-19 Genomics UK (COG-UK) Consortium	PHE Covid Sequencing Team et al
England/204920068/2020	EPI_ISL_722977	2020-11-30	Respiratory Virus Unit, National Infection Service, Public Health England	COVID-19 Genomics UK (COG-UK) Consortium	PHE Covid Sequencing Team et al
England/204960392/2020	EPI_ISL_754249	2020-12-02	Respiratory Virus Unit, National Infection Service, Public Health England	COVID-19 Genomics UK (COG-UK) Consortium	PHE Covid Sequencing Team et al
England/204990008/2020	EPI_ISL_754262	2020-12-03	Respiratory Virus Unit, National Infection Service, Public Health England	COVID-19 Genomics UK (COG-UK) Consortium	PHE Covid Sequencing Team et al
England/204991163/2020	EPI_ISL_722995	2020-12-06	Respiratory Virus Unit, National Infection Service, Public Health England	COVID-19 Genomics UK (COG-UK) Consortium	PHE Covid Sequencing Team et al
England/205000522/2020	EPI_ISL_766125	2020-12-07	Respiratory Virus Unit, National Infection Service, Public Health England	COVID-19 Genomics UK (COG-UK) Consortium	PHE Covid Sequencing Team et al
England/205041849/2020	EPI_ISL_768801	2020-12-08	Respiratory Virus Unit, National Infection Service, Public Health England	COVID-19 Genomics UK (COG-UK) Consortium	PHE Covid Sequencing Team et al
England/205141688/2020	EPI_ISL_766148	2020-12-16	Respiratory Virus Unit, National Infection Service, Public Health England	COVID-19 Genomics UK (COG-UK) Consortium	PHE Covid Sequencing Team et al
England/205161318/2020	EPI_ISL_766166	2020-12-17	Respiratory Virus Unit, National Infection Service, Public Health England	COVID-19 Genomics UK (COG-UK) Consortium	PHE Covid Sequencing Team et al
England/205180049/2020	EPI_ISL_766184	2020-12-17	Respiratory Virus Unit, National Infection Service, Public Health England	COVID-19 Genomics UK (COG-UK) Consortium	PHE Covid Sequencing Team et al
England/205181789/2020	EPI_ISL_804229	2020-12-17	Respiratory Virus Unit, National Infection Service, Public Health England	COVID-19 Genomics UK (COG-UK) Consortium	PHE Covid Sequencing Team et al
England/205201133/2020	EPI_ISL_804215	2020-12-15	Respiratory Virus Unit, National Infection Service, Public Health England	COVID-19 Genomics UK (COG-UK) Consortium	PHE Covid Sequencing Team et al
England/205240015/2020	EPI_ISL_804299	2020-12-22	Respiratory Virus Unit, National Infection Service, Public Health England	COVID-19 Genomics UK (COG-UK) Consortium	PHE Covid Sequencing Team et al
England/205260724/2020	EPI_ISL_837013	2020-12-22	Respiratory Virus Unit, National Infection Service, Public Health England	COVID-19 Genomics UK (COG-UK) Consortium	PHE Covid Sequencing Team et al
England/205280143/2020	EPI_ISL_825515	2020-12-24	Respiratory Virus Unit, National Infection Service, Public Health England	COVID-19 Genomics UK (COG-UK) Consortium	PHE Covid Sequencing Team et al
England/205360091/2020	EPI_ISL_811040	2020-12-29	Respiratory Virus Unit, National Infection Service, Public Health England	COVID-19 Genomics UK (COG-UK) Consortium	PHE Covid Sequencing Team et al
England/205361347/2020	EPI_ISL_837184	2020-12-31	Respiratory Virus Unit, National Infection Service, Public Health England	COVID-19 Genomics UK (COG-UK) Consortium	PHE Covid Sequencing Team et al
England/205390937/2021	EPI_ISL_811113	2021-01-02	Respiratory Virus Unit, National Infection Service, Public Health England	COVID-19 Genomics UK (COG-UK) Consortium	PHE Covid Sequencing Team et al
England/ALDP-100061A/2021	EPI_ISL_874067	2021-01-11	Lighthouse Lab in Alderley Park	Wellcome Sanger Institute for the COVID-19 Genomics UK (COG-UK) Consortium	Jacquelyn Wynn et al
England/ALDP-1005026/2021	EPI_ISL_863994	2021-01-12	Lighthouse Lab in Alderley Park	Wellcome Sanger Institute for the COVID-19 Genomics UK (COG-UK) Consortium	Jacquelyn Wynn et al
England/ALDP-1005ED1/2021	EPI_ISL_864129	2021-01-13	Lighthouse Lab in Alderley Park	Wellcome Sanger Institute for the COVID-19 Genomics UK (COG-UK) Consortium	Jacquelyn Wynn et al
England/ALDP-1006B33/2021	EPI_ISL_874921	2021-01-12	Lighthouse Lab in Alderley Park	Wellcome Sanger Institute for the COVID-19 Genomics UK (COG-UK) Consortium	Jacquelyn Wynn et al
England/ALDP-1006E2B/2021	EPI_ISL_874605	2021-01-12	Lighthouse Lab in Alderley Park	Wellcome Sanger Institute for the COVID-19 Genomics UK (COG-UK) Consortium	Jacquelyn Wynn et al
England/ALDP-10073FE/2021	EPI_ISL_874572	2021-01-12	Lighthouse Lab in Alderley Park	Wellcome Sanger Institute for the COVID-19 Genomics UK (COG-UK) Consortium	Jacquelyn Wynn et al
England/ALDP-1007516/2021	EPI_ISL_874533	2021-01-12	Lighthouse Lab in Alderley Park	Wellcome Sanger Institute for the COVID-19 Genomics UK (COG-UK) Consortium	Jacquelyn Wynn et al
England/ALDP-100913E/2021	EPI_ISL_874832	2021-01-13	Lighthouse Lab in Alderley Park	Wellcome Sanger Institute for the COVID-19 Genomics UK (COG-UK) Consortium	Jacquelyn Wynn et al
England/ALDP-100FDBC/2021	EPI_ISL_916932	2021-01-13	Lighthouse Lab in Alderley Park	Wellcome Sanger Institute for the COVID-19 Genomics UK (COG-UK) Consortium	Jacquelyn Wynn et al
England/ALDP-10134ED/2021	EPI_ISL_916799	2021-01-13	Lighthouse Lab in Alderley Park	Wellcome Sanger Institute for the COVID-19 Genomics UK (COG-UK) Consortium	Jacquelyn Wynn et al
England/ALDP-1013A90/2021	EPI_ISL_881382	2021-01-13	Lighthouse Lab in Alderley Park	Wellcome Sanger Institute for the COVID-19 Genomics UK (COG-UK) Consortium	Jacquelyn Wynn et al
England/ALDP-1013D1F/2021	EPI_ISL_916640	2021-01-12	Lighthouse Lab in Alderley Park	Wellcome Sanger Institute for the COVID-19 Genomics UK (COG-UK) Consortium	Jacquelyn Wynn et al
England/ALDP-10147D4/2021	EPI_ISL_881374	2021-01-13	Lighthouse Lab in Alderley Park	Wellcome Sanger Institute for the COVID-19 Genomics UK (COG-UK) Consortium	Jacquelyn Wynn et al
England/ALDP-10199D9/2021	EPI_ISL_881085	2021-01-13	Lighthouse Lab in Alderley Park	Wellcome Sanger Institute for the COVID-19 Genomics UK (COG-UK) Consortium	Jacquelyn Wynn et al
England/ALDP-1019A03/2021	EPI_ISL_881069	2021-01-13	Lighthouse Lab in Alderley Park	Wellcome Sanger Institute for the COVID-19 Genomics UK (COG-UK) Consortium	Jacquelyn Wynn et al
England/ALDP-1019BA6/2021	EPI_ISL_881036	2021-01-14	Lighthouse Lab in Alderley Park	Wellcome Sanger Institute for the COVID-19 Genomics UK (COG-UK) Consortium	Jacquelyn Wynn et al
England/ALDP-1019BB5/2021	EPI_ISL_881064	2021-01-14	Lighthouse Lab in Alderley Park	Wellcome Sanger Institute for the COVID-19 Genomics UK (COG-UK) Consortium	Jacquelyn Wynn et al
England/ALDP-101ABC3/2021	EPI_ISL_881049	2021-01-14	Lighthouse Lab in Alderley Park	Wellcome Sanger Institute for the COVID-19 Genomics UK (COG-UK) Consortium	Jacquelyn Wynn et al
England/ALDP-101BD80/2021	EPI_ISL_879865	2021-01-14	Lighthouse Lab in Alderley Park	Wellcome Sanger Institute for the COVID-19 Genomics UK (COG-UK) Consortium	Jacquelyn Wynn et al
England/ALDP-10300D7/2021	EPI_ISL_880381	2021-01-14	Lighthouse Lab in Alderley Park	Wellcome Sanger Institute for the COVID-19 Genomics UK (COG-UK) Consortium	Jacquelyn Wynn et al
England/ALDP-10303A1/2021	EPI_ISL_880497	2021-01-14	Lighthouse Lab in Alderley Park	Wellcome Sanger Institute for the COVID-19 Genomics UK (COG-UK) Consortium	Jacquelyn Wynn et al
England/ALDP-1064B8E/2021	EPI_ISL_878672	2021-01-15	Lighthouse Lab in Alderley Park	Wellcome Sanger Institute for the COVID-19 Genomics UK (COG-UK) Consortium	Jacquelyn Wynn et al
England/ALDP-1068847/2021	EPI_ISL_994538	2021-01-14	Lighthouse Lab in Alderley Park	Wellcome Sanger Institute for the COVID-19 Genomics UK (COG-UK) Consortium	Jacquelyn Wynn et al
England/ALDP-1091010/2021	EPI_ISL_885442	2021-01-17	Lighthouse Lab in Alderley Park	Wellcome Sanger Institute for the COVID-19 Genomics UK (COG-UK) Consortium	Jacquelyn Wynn et al
England/ALDP-109DDA4/2021	EPI_ISL_886060	2021-01-17	Lighthouse Lab in Alderley Park	Wellcome Sanger Institute for the COVID-19 Genomics UK (COG-UK) Consortium	Jacquelyn Wynn et al
England/ALDP-10B534A/2021	EPI_ISL_886105	2021-01-18	Lighthouse Lab in Alderley Park	Wellcome Sanger Institute for the COVID-19 Genomics UK (COG-UK) Consortium	Jacquelyn Wynn et al
England/ALDP-10B83CF/2021	EPI_ISL_909572	2021-01-18	Lighthouse Lab in Alderley Park	Wellcome Sanger Institute for the COVID-19 Genomics UK (COG-UK) Consortium	Jacquelyn Wynn et al
England/ALDP-10E2669/2021	EPI_ISL_907924	2021-01-19	Lighthouse Lab in Alderley Park	Wellcome Sanger Institute for the COVID-19 Genomics UK (COG-UK) Consortium	Jacquelyn Wynn et al
England/ALDP-10EE6F4/2021	EPI_ISL_992946	2021-01-21	Lighthouse Lab in Alderley Park	Wellcome Sanger Institute for the COVID-19 Genomics UK (COG-UK) Consortium	Jacquelyn Wynn et al
England/ALDP-10EEEFC/2021	EPI_ISL_992881	2021-01-20	Lighthouse Lab in Alderley Park	Wellcome Sanger Institute for the COVID-19 Genomics UK (COG-UK) Consortium	Jacquelyn Wynn et al
England/ALDP-10F3FE2/2021	EPI_ISL_907601	2021-01-20	Lighthouse Lab in Alderley Park	Wellcome Sanger Institute for the COVID-19 Genomics UK (COG-UK) Consortium	Jacquelyn Wynn et al
England/ALDP-10F5DD7/2021	EPI_ISL_907582	2021-01-20	Lighthouse Lab in Alderley Park	Wellcome Sanger Institute for the COVID-19 Genomics UK (COG-UK) Consortium	Jacquelyn Wynn et al
England/ALDP-10F94CF/2021	EPI_ISL_917338	2021-01-21	Lighthouse Lab in Alderley Park	Wellcome Sanger Institute for the COVID-19 Genomics UK (COG-UK) Consortium	Jacquelyn Wynn et al
England/ALDP-110AECC/2021	EPI_ISL_917717	2021-01-22	Lighthouse Lab in Alderley Park	Wellcome Sanger Institute for the COVID-19 Genomics UK (COG-UK) Consortium	Jacquelyn Wynn et al
England/ALDP-110B836/2021	EPI_ISL_917534	2021-01-22	Lighthouse Lab in Alderley Park	Wellcome Sanger Institute for the COVID-19 Genomics UK (COG-UK) Consortium	Jacquelyn Wynn et al
England/ALDP-1145CDA/2021	EPI_ISL_948641	2021-01-22	Lighthouse Lab in Alderley Park	Wellcome Sanger Institute for the COVID-19 Genomics UK (COG-UK) Consortium	Jacquelyn Wynn et al
England/ALDP-114EA7D/2021	EPI_ISL_947847	2021-01-22	Lighthouse Lab in Alderley Park	Wellcome Sanger Institute for the COVID-19 Genomics UK (COG-UK) Consortium	Jacquelyn Wynn et al
England/ALDP-114EC77/2021	EPI_ISL_947887	2021-01-23	Lighthouse Lab in Alderley Park	Wellcome Sanger Institute for the COVID-19 Genomics UK (COG-UK) Consortium	Jacquelyn Wynn et al
England/ALDP-115D738/2021	EPI_ISL_937712	2021-01-24	Lighthouse Lab in Alderley Park	Wellcome Sanger Institute for the COVID-19 Genomics UK (COG-UK) Consortium	Jacquelyn Wynn et al
England/ALDP-116FBCE/2021	EPI_ISL_932226	2021-01-25	Lighthouse Lab in Alderley Park	Wellcome Sanger Institute for the COVID-19 Genomics UK (COG-UK) Consortium	Jacquelyn Wynn et al
England/ALDP-1182758/2021	EPI_ISL_991065	2021-01-25	Lighthouse Lab in Alderley Park	Wellcome Sanger Institute for the COVID-19 Genomics UK (COG-UK) Consortium	Jacquelyn Wynn et al
England/ALDP-118502D/2021	EPI_ISL_990605	2021-01-25	Lighthouse Lab in Alderley Park	Wellcome Sanger Institute for the COVID-19 Genomics UK (COG-UK) Consortium	Jacquelyn Wynn et al
England/ALDP-1185AF2/2021	EPI_ISL_931586	2021-01-25	Lighthouse Lab in Alderley Park	Wellcome Sanger Institute for the COVID-19 Genomics UK (COG-UK) Consortium	Jacquelyn Wynn et al
England/ALDP-1186587/2021	EPI_ISL_931900	2021-01-25	Lighthouse Lab in Alderley Park	Wellcome Sanger Institute for the COVID-19 Genomics UK (COG-UK) Consortium	Jacquelyn Wynn et al
England/ALDP-1186D25/2021	EPI_ISL_946523	2021-01-25	Lighthouse Lab in Alderley Park	Wellcome Sanger Institute for the COVID-19 Genomics UK (COG-UK) Consortium	Jacquelyn Wynn et al
England/ALDP-119551C/2021	EPI_ISL_946951	2021-01-27	Lighthouse Lab in Alderley Park	Wellcome Sanger Institute for the COVID-19 Genomics UK (COG-UK) Consortium	Jacquelyn Wynn et al
England/ALDP-1195594/2021	EPI_ISL_946957	2021-01-26	Lighthouse Lab in Alderley Park	Wellcome Sanger Institute for the COVID-19 Genomics UK (COG-UK) Consortium	Jacquelyn Wynn et al
England/ALDP-119C0C9/2021	EPI_ISL_1044123	2021-01-27	Lighthouse Lab in Alderley Park	Wellcome Sanger Institute for the COVID-19 Genomics UK (COG-UK) Consortium	Jacquelyn Wynn et al
England/ALDP-119C463/2021	EPI_ISL_945400	2021-01-27	Lighthouse Lab in Alderley Park	Wellcome Sanger Institute for the COVID-19 Genomics UK (COG-UK) Consortium	Jacquelyn Wynn et al
England/ALDP-119CC3E/2021	EPI_ISL_945450	2021-01-27	Lighthouse Lab in Alderley Park	Wellcome Sanger Institute for the COVID-19 Genomics UK (COG-UK) Consortium	Jacquelyn Wynn et al
England/ALDP-119D4BD/2021	EPI_ISL_945406	2021-01-27	Lighthouse Lab in Alderley Park	Wellcome Sanger Institute for the COVID-19 Genomics UK (COG-UK) Consortium	Jacquelyn Wynn et al
England/ALDP-119D72D/2021	EPI_ISL_945687	2021-01-27	Lighthouse Lab in Alderley Park	Wellcome Sanger Institute for the COVID-19 Genomics UK (COG-UK) Consortium	Jacquelyn Wynn et al
England/ALDP-119F2A2/2021	EPI_ISL_963859	2021-01-27	Lighthouse Lab in Alderley Park	Wellcome Sanger Institute for the COVID-19 Genomics UK (COG-UK) Consortium	Jacquelyn Wynn et al
England/ALDP-119F8DD/2021	EPI_ISL_963780	2021-01-27	Lighthouse Lab in Alderley Park	Wellcome Sanger Institute for the COVID-19 Genomics UK (COG-UK) Consortium	Jacquelyn Wynn et al
England/ALDP-11A968B/2021	EPI_ISL_956437	2021-01-28	Lighthouse Lab in Alderley Park	Wellcome Sanger Institute for the COVID-19 Genomics UK (COG-UK) Consortium	Jacquelyn Wynn et al
England/ALDP-11AFD80/2021	EPI_ISL_956594	2021-01-28	Lighthouse Lab in Alderley Park	Wellcome Sanger Institute for the COVID-19 Genomics UK (COG-UK) Consortium	Jacquelyn Wynn et al
England/ALDP-11B0047/2021	EPI_ISL_956498	2021-01-29	Lighthouse Lab in Alderley Park	Wellcome Sanger Institute for the COVID-19 Genomics UK (COG-UK) Consortium	Jacquelyn Wynn et al
England/ALDP-11B038A/2021	EPI_ISL_956681	2021-01-29	Lighthouse Lab in Alderley Park	Wellcome Sanger Institute for the COVID-19 Genomics UK (COG-UK) Consortium	Jacquelyn Wynn et al
England/ALDP-11C5C69/2021	EPI_ISL_970172	2021-01-29	Lighthouse Lab in Alderley Park	Wellcome Sanger Institute for the COVID-19 Genomics UK (COG-UK) Consortium	Jacquelyn Wynn et al
England/ALDP-11C5D2A/2021	EPI_ISL_970468	2021-01-29	Lighthouse Lab in Alderley Park	Wellcome Sanger Institute for the COVID-19 Genomics UK (COG-UK) Consortium	Jacquelyn Wynn et al
England/ALDP-11C60B7/2021	EPI_ISL_970426	2021-01-29	Lighthouse Lab in Alderley Park	Wellcome Sanger Institute for the COVID-19 Genomics UK (COG-UK) Consortium	Jacquelyn Wynn et al
England/ALDP-11CE4A4/2021	EPI_ISL_989220	2021-01-31	Lighthouse Lab in Alderley Park	Wellcome Sanger Institute for the COVID-19 Genomics UK (COG-UK) Consortium	Jacquelyn Wynn et al
England/ALDP-120330F/2021	EPI_ISL_988898	2021-02-02	Lighthouse Lab in Alderley Park	Wellcome Sanger Institute for the COVID-19 Genomics UK (COG-UK) Consortium	Jacquelyn Wynn et al
England/ALDP-121DF86/2021	EPI_ISL_985716	2021-02-05	Lighthouse Lab in Alderley Park	Wellcome Sanger Institute for the COVID-19 Genomics UK (COG-UK) Consortium	Jacquelyn Wynn et al
England/ALDP-121F959/2021	EPI_ISL_987140	2021-02-04	Lighthouse Lab in Alderley Park	Wellcome Sanger Institute for the COVID-19 Genomics UK (COG-UK) Consortium	Jacquelyn Wynn et al
England/ALDP-12206A9/2021	EPI_ISL_987023	2021-02-04	Lighthouse Lab in Alderley Park	Wellcome Sanger Institute for the COVID-19 Genomics UK (COG-UK) Consortium	Jacquelyn Wynn et al
England/ALDP-125D6C1/2021	EPI_ISL_1019078	2021-02-06	Lighthouse Lab in Alderley Park	Wellcome Sanger Institute for the COVID-19 Genomics UK (COG-UK) Consortium	Jacquelyn Wynn et al
England/ALDP-1264524/2021	EPI_ISL_1018980	2021-02-09	Lighthouse Lab in Alderley Park	Wellcome Sanger Institute for the COVID-19 Genomics UK (COG-UK) Consortium	Jacquelyn Wynn et al
England/ALDP-128F2E0/2021	EPI_ISL_1045121	2021-02-12	Lighthouse Lab in Alderley Park	Wellcome Sanger Institute for the COVID-19 Genomics UK (COG-UK) Consortium	Jacquelyn Wynn et al
England/ALDP-12AB2EE/2021	EPI_ISL_1062041	2021-02-14	Lighthouse Lab in Alderley Park	Wellcome Sanger Institute for the COVID-19 Genomics UK (COG-UK) Consortium	Jacquelyn Wynn et al
England/ALDP-12AB318/2021	EPI_ISL_1061917	2021-02-14	Lighthouse Lab in Alderley Park	Wellcome Sanger Institute for the COVID-19 Genomics UK (COG-UK) Consortium	Jacquelyn Wynn et al
England/ALDP-12B97DF/2021	EPI_ISL_1072857	2021-02-15	Lighthouse Lab in Alderley Park	Wellcome Sanger Institute for the COVID-19 Genomics UK (COG-UK) Consortium	Jacquelyn Wynn et al
England/ALDP-12BA0F1/2021	EPI_ISL_1072177	2021-02-15	Lighthouse Lab in Alderley Park	Wellcome Sanger Institute for the COVID-19 Genomics UK (COG-UK) Consortium	Jacquelyn Wynn et al
England/ALDP-12C52DF/2021	EPI_ISL_1176998	2021-02-15	Northumbria University / South Tees Hospitals NHS Foundation Trust / North Cumbria Integrated Care NHS Foundation Trust / North Tees and Hartlepool NHS Foundation Trust / Newcastle Hospitals NHS Foundation Trust	COVID-19 Genomics UK (COG-UK) Consortium	Darren L Smith et al
England/ALDP-12C6E61/2021	EPI_ISL_1177217	2021-02-14	Northumbria University / South Tees Hospitals NHS Foundation Trust / North Cumbria Integrated Care NHS Foundation Trust / North Tees and Hartlepool NHS Foundation Trust / Newcastle Hospitals NHS Foundation Trust	COVID-19 Genomics UK (COG-UK) Consortium	Darren L Smith et al
England/ALDP-12D26F1/2021	EPI_ISL_1177237	2021-02-15	Centre for Enzyme Innovation, University of Portsmouth / Translational Research Laboratory, Portsmouth Hospitals NHS Trust	COVID-19 Genomics UK (COG-UK) Consortium	Angela Beckett et al
England/ALDP-12DB573/2021	EPI_ISL_1083566	2021-02-18	Lighthouse Lab in Alderley Park	Wellcome Sanger Institute for the COVID-19 Genomics UK (COG-UK) Consortium	Jacquelyn Wynn et al
England/ALDP-12EC5E8/2021	EPI_ISL_1101558	2021-02-19	Lighthouse Lab in Alderley Park	Wellcome Sanger Institute for the COVID-19 Genomics UK (COG-UK) Consortium	Jacquelyn Wynn et al
England/ALDP-1302B9E/2021	EPI_ISL_1099098	2021-02-21	Lighthouse Lab in Alderley Park	Wellcome Sanger Institute for the COVID-19 Genomics UK (COG-UK) Consortium	Jacquelyn Wynn et al
England/ALDP-130939F/2021	EPI_ISL_1100702	2021-02-21	Lighthouse Lab in Alderley Park	Wellcome Sanger Institute for the COVID-19 Genomics UK (COG-UK) Consortium	Jacquelyn Wynn et al
England/ALDP-1315F23/2021	EPI_ISL_1386262	2021-02-21	Quadram Institute Bioscience	COVID-19 Genomics UK (COG-UK) Consortium	Dave J. Baker et al
England/ALDP-1319350/2021	EPI_ISL_1386327	2021-02-21	Quadram Institute Bioscience	COVID-19 Genomics UK (COG-UK) Consortium	Dave J. Baker et al
England/ALDP-132E73E/2021	EPI_ISL_1174749	2021-02-23	Lighthouse Lab in Alderley Park	Wellcome Sanger Institute for the COVID-19 Genomics UK (COG-UK) Consortium	Jacquelyn Wynn et al
England/ALDP-132EB50/2021	EPI_ISL_1174688	2021-02-24	Lighthouse Lab in Alderley Park	Wellcome Sanger Institute for the COVID-19 Genomics UK (COG-UK) Consortium	Jacquelyn Wynn et al
England/ALDP-133A32C/2021	EPI_ISL_1189741	2021-02-23	Lighthouse Lab in Alderley Park	Wellcome Sanger Institute for the COVID-19 Genomics UK (COG-UK) Consortium	Jacquelyn Wynn et al
England/ALDP-133A5BD/2021	EPI_ISL_1189784	2021-02-24	Lighthouse Lab in Alderley Park	Wellcome Sanger Institute for the COVID-19 Genomics UK (COG-UK) Consortium	Jacquelyn Wynn et al
England/ALDP-133A641/2021	EPI_ISL_1189814	2021-02-23	Lighthouse Lab in Alderley Park	Wellcome Sanger Institute for the COVID-19 Genomics UK (COG-UK) Consortium	Jacquelyn Wynn et al
England/ALDP-133F0F3/2021	EPI_ISL_1207047	2021-02-24	Lighthouse Lab in Alderley Park	Wellcome Sanger Institute for the COVID-19 Genomics UK (COG-UK) Consortium	Jacquelyn Wynn et al
England/ALDP-133F6D3/2021	EPI_ISL_1207571	2021-02-26	Lighthouse Lab in Alderley Park	Wellcome Sanger Institute for the COVID-19 Genomics UK (COG-UK) Consortium	Jacquelyn Wynn et al
England/ALDP-135325D/2021	EPI_ISL_1189222	2021-02-22	Lighthouse Lab in Alderley Park	Wellcome Sanger Institute for the COVID-19 Genomics UK (COG-UK) Consortium	Jacquelyn Wynn et al
England/ALDP-136E19E/2021	EPI_ISL_1206008	2021-02-28	Lighthouse Lab in Alderley Park	Wellcome Sanger Institute for the COVID-19 Genomics UK (COG-UK) Consortium	Jacquelyn Wynn et al
England/ALDP-13878C7/2021	EPI_ISL_1245856	2021-03-01	Lighthouse Lab in Alderley Park	Wellcome Sanger Institute for the COVID-19 Genomics UK (COG-UK) Consortium	Jacquelyn Wynn et al
England/ALDP-138BCB8/2021	EPI_ISL_1247330	2021-03-03	Department of Pathology, University of Cambridge	COVID-19 Genomics UK (COG-UK) Consortium	Aminu S. Jahun et al
England/ALDP-138E1B6/2021	EPI_ISL_1256811	2021-03-05	Lighthouse Lab in Alderley Park	Wellcome Sanger Institute for the COVID-19 Genomics UK (COG-UK) Consortium	Jacquelyn Wynn et al
England/ALDP-1391C0A/2021	EPI_ISL_1256305	2021-03-03	Lighthouse Lab in Alderley Park	Wellcome Sanger Institute for the COVID-19 Genomics UK (COG-UK) Consortium	Jacquelyn Wynn et al
England/ALDP-139FF8B/2021	EPI_ISL_1255880	2021-03-05	Lighthouse Lab in Alderley Park	Wellcome Sanger Institute for the COVID-19 Genomics UK (COG-UK) Consortium	Jacquelyn Wynn et al
England/ALDP-13A244A/2021	EPI_ISL_1264295	2021-03-05	Lighthouse Lab in Alderley Park	Wellcome Sanger Institute for the COVID-19 Genomics UK (COG-UK) Consortium	Jacquelyn Wynn et al
England/ALDP-13C762B/2021	EPI_ISL_1331811	2021-03-09	Lighthouse Lab in Alderley Park	Wellcome Sanger Institute for the COVID-19 Genomics UK (COG-UK) Consortium	Jacquelyn Wynn et al
England/ALDP-13C7728/2021	EPI_ISL_1331204	2021-03-10	Lighthouse Lab in Alderley Park	Wellcome Sanger Institute for the COVID-19 Genomics UK (COG-UK) Consortium	Jacquelyn Wynn et al
England/ALDP-13C8F2F/2021	EPI_ISL_1330555	2021-03-10	Lighthouse Lab in Alderley Park	Wellcome Sanger Institute for the COVID-19 Genomics UK (COG-UK) Consortium	Jacquelyn Wynn et al
England/ALDP-13DAB9F/2021	EPI_ISL_1327081	2021-03-09	Lighthouse Lab in Alderley Park	Wellcome Sanger Institute for the COVID-19 Genomics UK (COG-UK) Consortium	Jacquelyn Wynn et al
England/ALDP-13DAED2/2021	EPI_ISL_1327012	2021-03-09	Lighthouse Lab in Alderley Park	Wellcome Sanger Institute for the COVID-19 Genomics UK (COG-UK) Consortium	Jacquelyn Wynn et al
England/ALDP-1402C4F/2021	EPI_ISL_1342950	2021-03-15	Lighthouse Lab in Alderley Park	Wellcome Sanger Institute for the COVID-19 Genomics UK (COG-UK) Consortium	Jacquelyn Wynn et al
England/ALDP-1402D3D/2021	EPI_ISL_1343010	2021-03-14	Lighthouse Lab in Alderley Park	Wellcome Sanger Institute for the COVID-19 Genomics UK (COG-UK) Consortium	Jacquelyn Wynn et al
England/ALDP-140C191/2021	EPI_ISL_1376341	2021-03-15	Lighthouse Lab in Alderley Park	Wellcome Sanger Institute for the COVID-19 Genomics UK (COG-UK) Consortium	Jacquelyn Wynn et al
England/ALDP-142A810/2021	EPI_ISL_1415440	2021-03-11	Lighthouse Lab in Alderley Park	Wellcome Sanger Institute for the COVID-19 Genomics UK (COG-UK) Consortium	Jacquelyn Wynn et al
England/ALDP-14308F9/2021	EPI_ISL_1410781	2021-03-17	Lighthouse Lab in Alderley Park	Wellcome Sanger Institute for the COVID-19 Genomics UK (COG-UK) Consortium	Jacquelyn Wynn et al
England/ALDP-144518D/2021	EPI_ISL_1453954	2021-03-21	Lighthouse Lab in Alderley Park	Wellcome Sanger Institute for the COVID-19 Genomics UK (COG-UK) Consortium	Jacquelyn Wynn et al
England/ALDP-1446C4F/2021	EPI_ISL_1453726	2021-03-20	Lighthouse Lab in Alderley Park	Wellcome Sanger Institute for the COVID-19 Genomics UK (COG-UK) Consortium	Jacquelyn Wynn et al
England/ALDP-14477D4/2021	EPI_ISL_1453844	2021-03-19	Lighthouse Lab in Alderley Park	Wellcome Sanger Institute for the COVID-19 Genomics UK (COG-UK) Consortium	Jacquelyn Wynn et al
England/ALDP-144C98E/2021	EPI_ISL_1450390	2021-03-21	Lighthouse Lab in Alderley Park	Wellcome Sanger Institute for the COVID-19 Genomics UK (COG-UK) Consortium	Jacquelyn Wynn et al
England/ALDP-14516CB/2021	EPI_ISL_1452322	2021-03-22	Lighthouse Lab in Alderley Park	Wellcome Sanger Institute for the COVID-19 Genomics UK (COG-UK) Consortium	Jacquelyn Wynn et al
England/ALDP-145A3CB/2021	EPI_ISL_1450005	2021-03-22	Lighthouse Lab in Alderley Park	Wellcome Sanger Institute for the COVID-19 Genomics UK (COG-UK) Consortium	Jacquelyn Wynn et al
England/ALDP-1466D28/2021	EPI_ISL_1472592	2021-03-23	Lighthouse Lab in Alderley Park	Wellcome Sanger Institute for the COVID-19 Genomics UK (COG-UK) Consortium	Jacquelyn Wynn et al
England/ALDP-146761D/2021	EPI_ISL_1449318	2021-03-23	Lighthouse Lab in Alderley Park	Wellcome Sanger Institute for the COVID-19 Genomics UK (COG-UK) Consortium	Jacquelyn Wynn et al
England/ALDP-146CC43/2021	EPI_ISL_1467217	2021-03-23	Lighthouse Lab in Alderley Park	Wellcome Sanger Institute for the COVID-19 Genomics UK (COG-UK) Consortium	Jacquelyn Wynn et al
England/ALDP-146CCDA/2021	EPI_ISL_1466959	2021-03-22	Lighthouse Lab in Alderley Park	Wellcome Sanger Institute for the COVID-19 Genomics UK (COG-UK) Consortium	Jacquelyn Wynn et al
England/ALDP-147402E/2021	EPI_ISL_1474030	2021-03-24	Lighthouse Lab in Alderley Park	Wellcome Sanger Institute for the COVID-19 Genomics UK (COG-UK) Consortium	Jacquelyn Wynn et al
England/ALDP-1474DBE/2021	EPI_ISL_1473875	2021-03-24	Lighthouse Lab in Alderley Park	Wellcome Sanger Institute for the COVID-19 Genomics UK (COG-UK) Consortium	Jacquelyn Wynn et al
England/ALDP-147650F/2021	EPI_ISL_1488061	2021-03-25	Lighthouse Lab in Alderley Park	Wellcome Sanger Institute for the COVID-19 Genomics UK (COG-UK) Consortium	Jacquelyn Wynn et al
England/ALDP-148FDA1/2021	EPI_ISL_1486526	2021-03-27	Lighthouse Lab in Alderley Park	Wellcome Sanger Institute for the COVID-19 Genomics UK (COG-UK) Consortium	Jacquelyn Wynn et al
England/ALDP-1492585/2021	EPI_ISL_1485750	2021-03-25	Lighthouse Lab in Alderley Park	Wellcome Sanger Institute for the COVID-19 Genomics UK (COG-UK) Consortium	Jacquelyn Wynn et al
England/ALDP-149AC6A/2021	EPI_ISL_1484928	2021-03-27	Lighthouse Lab in Alderley Park	Wellcome Sanger Institute for the COVID-19 Genomics UK (COG-UK) Consortium	Jacquelyn Wynn et al
England/ALDP-14A6F08/2021	EPI_ISL_1518704	2021-03-29	Lighthouse Lab in Alderley Park	Wellcome Sanger Institute for the COVID-19 Genomics UK (COG-UK) Consortium	Jacquelyn Wynn et al
England/ALDP-14A764E/2021	EPI_ISL_1518702	2021-03-29	Lighthouse Lab in Alderley Park	Wellcome Sanger Institute for the COVID-19 Genomics UK (COG-UK) Consortium	Jacquelyn Wynn et al
England/ALDP-14ACBFF/2021	EPI_ISL_1505571	2021-03-30	Lighthouse Lab in Alderley Park	Wellcome Sanger Institute for the COVID-19 Genomics UK (COG-UK) Consortium	Jacquelyn Wynn et al
England/ALDP-14B7371/2021	EPI_ISL_1518245	2021-03-31	Lighthouse Lab in Alderley Park	Wellcome Sanger Institute for the COVID-19 Genomics UK (COG-UK) Consortium	Jacquelyn Wynn et al
England/ALDP-14C2B20/2021	EPI_ISL_1536273	2021-04-01	Lighthouse Lab in Alderley Park	Wellcome Sanger Institute for the COVID-19 Genomics UK (COG-UK) Consortium	Jacquelyn Wynn et al
England/ALDP-14C305D/2021	EPI_ISL_1536186	2021-04-01	Lighthouse Lab in Alderley Park	Wellcome Sanger Institute for the COVID-19 Genomics UK (COG-UK) Consortium	Jacquelyn Wynn et al
England/ALDP-14C3A9B/2021	EPI_ISL_1535646	2021-04-01	Lighthouse Lab in Alderley Park	Wellcome Sanger Institute for the COVID-19 Genomics UK (COG-UK) Consortium	Jacquelyn Wynn et al
England/ALDP-14C4C58/2021	EPI_ISL_1535953	2021-04-02	Lighthouse Lab in Alderley Park	Wellcome Sanger Institute for the COVID-19 Genomics UK (COG-UK) Consortium	Jacquelyn Wynn et al
England/ALDP-14C6218/2021	EPI_ISL_1536210	2021-04-03	Lighthouse Lab in Alderley Park	Wellcome Sanger Institute for the COVID-19 Genomics UK (COG-UK) Consortium	Jacquelyn Wynn et al
England/ALDP-14C8EE5/2021	EPI_ISL_1536910	2021-04-04	Lighthouse Lab in Alderley Park	Wellcome Sanger Institute for the COVID-19 Genomics UK (COG-UK) Consortium	Jacquelyn Wynn et al
England/ALDP-14D46FD/2021	EPI_ISL_1584529	2021-04-04	Lighthouse Lab in Alderley Park	Wellcome Sanger Institute for the COVID-19 Genomics UK (COG-UK) Consortium	Jacquelyn Wynn et al
England/ALDP-14E3C80/2021	EPI_ISL_1594989	2021-04-06	Lighthouse Lab in Alderley Park	Wellcome Sanger Institute for the COVID-19 Genomics UK (COG-UK) Consortium	Jacquelyn Wynn et al
England/ALDP-1508325/2021	EPI_ISL_1698386	2021-04-14	Lighthouse Lab in Alderley Park	Wellcome Sanger Institute for the COVID-19 Genomics UK (COG-UK) Consortium	Jacquelyn Wynn et al
England/ALDP-1513697/2021	EPI_ISL_1718501	2021-04-16	Lighthouse Lab in Alderley Park	Wellcome Sanger Institute for the COVID-19 Genomics UK (COG-UK) Consortium	Jacquelyn Wynn et al
England/ALDP-1522CFD/2021	EPI_ISL_1790596	2021-04-19	Lighthouse Lab in Alderley Park	Wellcome Sanger Institute for the COVID-19 Genomics UK (COG-UK) Consortium	Jacquelyn Wynn et al
England/ALDP-15273B7/2021	EPI_ISL_1805974	2021-04-21	Lighthouse Lab in Alderley Park	Wellcome Sanger Institute for the COVID-19 Genomics UK (COG-UK) Consortium	Jacquelyn Wynn et al
England/ALDP-152C437/2021	EPI_ISL_1806511	2021-04-22	Lighthouse Lab in Alderley Park	Wellcome Sanger Institute for the COVID-19 Genomics UK (COG-UK) Consortium	Jacquelyn Wynn et al
England/ALDP-152CACC/2021	EPI_ISL_1806517	2021-04-22	Lighthouse Lab in Alderley Park	Wellcome Sanger Institute for the COVID-19 Genomics UK (COG-UK) Consortium	Jacquelyn Wynn et al
England/ALDP-152EA06/2021	EPI_ISL_1830347	2021-04-22	Lighthouse Lab in Alderley Park	Wellcome Sanger Institute for the COVID-19 Genomics UK (COG-UK) Consortium	Jacquelyn Wynn et al
England/ALDP-152ECD3/2021	EPI_ISL_1830170	2021-04-22	Lighthouse Lab in Alderley Park	Wellcome Sanger Institute for the COVID-19 Genomics UK (COG-UK) Consortium	Jacquelyn Wynn et al
England/ALDP-1534EC5/2021	EPI_ISL_2172129	2021-04-23	Lighthouse Lab in Alderley Park	Wellcome Sanger Institute for the COVID-19 Genomics UK (COG-UK) Consortium	Jacquelyn Wynn et al
England/ALDP-15350BF/2021	EPI_ISL_2172386	2021-04-23	Lighthouse Lab in Alderley Park	Wellcome Sanger Institute for the COVID-19 Genomics UK (COG-UK) Consortium	Jacquelyn Wynn et al
England/ALDP-1536C05/2021	EPI_ISL_1830036	2021-04-25	Lighthouse Lab in Alderley Park	Wellcome Sanger Institute for the COVID-19 Genomics UK (COG-UK) Consortium	Jacquelyn Wynn et al
England/ALDP-153A9EC/2021	EPI_ISL_2005230	2021-04-26	Lighthouse Lab in Alderley Park	Wellcome Sanger Institute for the COVID-19 Genomics UK (COG-UK) Consortium	Jacquelyn Wynn et al
England/ALDP-1541C70/2021	EPI_ISL_1858108	2021-04-26	Lighthouse Lab in Alderley Park	Wellcome Sanger Institute for the COVID-19 Genomics UK (COG-UK) Consortium	Jacquelyn Wynn et al
England/ALDP-154341C/2021	EPI_ISL_1857809	2021-04-27	Lighthouse Lab in Alderley Park	Wellcome Sanger Institute for the COVID-19 Genomics UK (COG-UK) Consortium	Jacquelyn Wynn et al
England/ALDP-1544211/2021	EPI_ISL_1912197	2021-04-27	Lighthouse Lab in Alderley Park	Wellcome Sanger Institute for the COVID-19 Genomics UK (COG-UK) Consortium	Jacquelyn Wynn et al
England/ALDP-1545A72/2021	EPI_ISL_1912353	2021-04-27	Lighthouse Lab in Alderley Park	Wellcome Sanger Institute for the COVID-19 Genomics UK (COG-UK) Consortium	Jacquelyn Wynn et al
England/ALDP-1548365/2021	EPI_ISL_2092604	2021-04-27	Lighthouse Lab in Alderley Park	Wellcome Sanger Institute for the COVID-19 Genomics UK (COG-UK) Consortium	Jacquelyn Wynn et al
England/ALDP-154A354/2021	EPI_ISL_2091754	2021-04-28	Lighthouse Lab in Alderley Park	Wellcome Sanger Institute for the COVID-19 Genomics UK (COG-UK) Consortium	Jacquelyn Wynn et al
England/ALDP-154DE8D/2021	EPI_ISL_1921374	2021-04-29	Lighthouse Lab in Alderley Park	Wellcome Sanger Institute for the COVID-19 Genomics UK (COG-UK) Consortium	Jacquelyn Wynn et al
England/ALDP-154FF5B/2021	EPI_ISL_1986741	2021-04-30	Lighthouse Lab in Alderley Park	Wellcome Sanger Institute for the COVID-19 Genomics UK (COG-UK) Consortium	Jacquelyn Wynn et al
England/ALDP-155140C/2021	EPI_ISL_1986062	2021-04-30	Lighthouse Lab in Alderley Park	Wellcome Sanger Institute for the COVID-19 Genomics UK (COG-UK) Consortium	Jacquelyn Wynn et al
England/ALDP-1553E48/2021	EPI_ISL_1986224	2021-04-30	Lighthouse Lab in Alderley Park	Wellcome Sanger Institute for the COVID-19 Genomics UK (COG-UK) Consortium	Jacquelyn Wynn et al
England/ALDP-155609A/2021	EPI_ISL_2004369	2021-04-30	Lighthouse Lab in Alderley Park	Wellcome Sanger Institute for the COVID-19 Genomics UK (COG-UK) Consortium	Jacquelyn Wynn et al
England/ALDP-15560C7/2021	EPI_ISL_2004592	2021-05-01	Lighthouse Lab in Alderley Park	Wellcome Sanger Institute for the COVID-19 Genomics UK (COG-UK) Consortium	Jacquelyn Wynn et al
England/ALDP-155657D/2021	EPI_ISL_2021918	2021-05-02	Lighthouse Lab in Alderley Park	Wellcome Sanger Institute for the COVID-19 Genomics UK (COG-UK) Consortium	Jacquelyn Wynn et al
England/ALDP-15567FF/2021	EPI_ISL_2022074	2021-05-02	Lighthouse Lab in Alderley Park	Wellcome Sanger Institute for the COVID-19 Genomics UK (COG-UK) Consortium	Jacquelyn Wynn et al
England/ALDP-1557882/2021	EPI_ISL_2004612	2021-05-02	Lighthouse Lab in Alderley Park	Wellcome Sanger Institute for the COVID-19 Genomics UK (COG-UK) Consortium	Jacquelyn Wynn et al
England/ALDP-1557EF9/2021	EPI_ISL_2004821	2021-05-02	Lighthouse Lab in Alderley Park	Wellcome Sanger Institute for the COVID-19 Genomics UK (COG-UK) Consortium	Jacquelyn Wynn et al
England/ALDP-1558BF1/2021	EPI_ISL_2021503	2021-05-02	Lighthouse Lab in Alderley Park	Wellcome Sanger Institute for the COVID-19 Genomics UK (COG-UK) Consortium	Jacquelyn Wynn et al
England/ALDP-1558D64/2021	EPI_ISL_2021468	2021-05-02	Lighthouse Lab in Alderley Park	Wellcome Sanger Institute for the COVID-19 Genomics UK (COG-UK) Consortium	Jacquelyn Wynn et al
England/ALDP-1559F9A/2021	EPI_ISL_2004573	2021-05-03	Lighthouse Lab in Alderley Park	Wellcome Sanger Institute for the COVID-19 Genomics UK (COG-UK) Consortium	Jacquelyn Wynn et al
England/ALDP-155A03C/2021	EPI_ISL_2004458	2021-05-03	Lighthouse Lab in Alderley Park	Wellcome Sanger Institute for the COVID-19 Genomics UK (COG-UK) Consortium	Jacquelyn Wynn et al
England/ALDP-155C87E/2021	EPI_ISL_2022335	2021-05-04	Lighthouse Lab in Alderley Park	Wellcome Sanger Institute for the COVID-19 Genomics UK (COG-UK) Consortium	Jacquelyn Wynn et al
England/ALDP-155D1FA/2021	EPI_ISL_2022300	2021-05-03	Lighthouse Lab in Alderley Park	Wellcome Sanger Institute for the COVID-19 Genomics UK (COG-UK) Consortium	Jacquelyn Wynn et al
England/ALDP-155DC53/2021	EPI_ISL_2021111	2021-05-04	Lighthouse Lab in Alderley Park	Wellcome Sanger Institute for the COVID-19 Genomics UK (COG-UK) Consortium	Jacquelyn Wynn et al
England/ALDP-155DD9C/2021	EPI_ISL_2021127	2021-05-04	Lighthouse Lab in Alderley Park	Wellcome Sanger Institute for the COVID-19 Genomics UK (COG-UK) Consortium	Jacquelyn Wynn et al
England/ALDP-1560279/2021	EPI_ISL_2091931	2021-05-06	Lighthouse Lab in Alderley Park	Wellcome Sanger Institute for the COVID-19 Genomics UK (COG-UK) Consortium	Jacquelyn Wynn et al
England/ALDP-1560EFD/2021	EPI_ISL_2091790	2021-05-05	Lighthouse Lab in Alderley Park	Wellcome Sanger Institute for the COVID-19 Genomics UK (COG-UK) Consortium	Jacquelyn Wynn et al
England/ALDP-1560F45/2021	EPI_ISL_2091595	2021-05-05	Lighthouse Lab in Alderley Park	Wellcome Sanger Institute for the COVID-19 Genomics UK (COG-UK) Consortium	Jacquelyn Wynn et al
England/ALDP-15611F3/2021	EPI_ISL_2091601	2021-05-06	Lighthouse Lab in Alderley Park	Wellcome Sanger Institute for the COVID-19 Genomics UK (COG-UK) Consortium	Jacquelyn Wynn et al
England/ALDP-1561287/2021	EPI_ISL_2091594	2021-05-06	Lighthouse Lab in Alderley Park	Wellcome Sanger Institute for the COVID-19 Genomics UK (COG-UK) Consortium	Jacquelyn Wynn et al
England/ALDP-1562444/2021	EPI_ISL_2092389	2021-05-06	Lighthouse Lab in Alderley Park	Wellcome Sanger Institute for the COVID-19 Genomics UK (COG-UK) Consortium	Jacquelyn Wynn et al
England/ALDP-15624EA/2021	EPI_ISL_2092221	2021-05-06	Lighthouse Lab in Alderley Park	Wellcome Sanger Institute for the COVID-19 Genomics UK (COG-UK) Consortium	Jacquelyn Wynn et al
England/ALDP-1562E19/2021	EPI_ISL_2122510	2021-05-06	Lighthouse Lab in Alderley Park	Wellcome Sanger Institute for the COVID-19 Genomics UK (COG-UK) Consortium	Jacquelyn Wynn et al
England/ALDP-1569D24/2021	EPI_ISL_2119504	2021-05-07	Lighthouse Lab in Alderley Park	Wellcome Sanger Institute for the COVID-19 Genomics UK (COG-UK) Consortium	Jacquelyn Wynn et al
England/ALDP-156A1EB/2021	EPI_ISL_2120559	2021-05-07	Lighthouse Lab in Alderley Park	Wellcome Sanger Institute for the COVID-19 Genomics UK (COG-UK) Consortium	Jacquelyn Wynn et al
England/ALDP-156A901/2021	EPI_ISL_2120483	2021-05-07	Lighthouse Lab in Alderley Park	Wellcome Sanger Institute for the COVID-19 Genomics UK (COG-UK) Consortium	Jacquelyn Wynn et al
England/ALDP-156AE02/2021	EPI_ISL_2238423	2021-05-04	Lighthouse Lab in Alderley Park	Wellcome Sanger Institute for the COVID-19 Genomics UK (COG-UK) Consortium	Jacquelyn Wynn et al
England/ALDP-156C42C/2021	EPI_ISL_2119163	2021-05-04	Lighthouse Lab in Alderley Park	Wellcome Sanger Institute for the COVID-19 Genomics UK (COG-UK) Consortium	Jacquelyn Wynn et al
England/ALDP-156F474/2021	EPI_ISL_2119265	2021-05-05	Lighthouse Lab in Alderley Park	Wellcome Sanger Institute for the COVID-19 Genomics UK (COG-UK) Consortium	Jacquelyn Wynn et al
England/ALDP-1571336/2021	EPI_ISL_2118422	2021-05-08	Lighthouse Lab in Alderley Park	Wellcome Sanger Institute for the COVID-19 Genomics UK (COG-UK) Consortium	Jacquelyn Wynn et al
England/ALDP-15713CD/2021	EPI_ISL_2118648	2021-05-08	Lighthouse Lab in Alderley Park	Wellcome Sanger Institute for the COVID-19 Genomics UK (COG-UK) Consortium	Jacquelyn Wynn et al
England/ALDP-1572371/2021	EPI_ISL_2118599	2021-05-06	Lighthouse Lab in Alderley Park	Wellcome Sanger Institute for the COVID-19 Genomics UK (COG-UK) Consortium	Jacquelyn Wynn et al
England/ALDP-15736C2/2021	EPI_ISL_2237107	2021-05-08	Lighthouse Lab in Alderley Park	Wellcome Sanger Institute for the COVID-19 Genomics UK (COG-UK) Consortium	Jacquelyn Wynn et al
England/ALDP-1574C74/2021	EPI_ISL_2237117	2021-05-10	Lighthouse Lab in Alderley Park	Wellcome Sanger Institute for the COVID-19 Genomics UK (COG-UK) Consortium	Jacquelyn Wynn et al
England/ALDP-1575CFB/2021	EPI_ISL_2117880	2021-05-09	Lighthouse Lab in Alderley Park	Wellcome Sanger Institute for the COVID-19 Genomics UK (COG-UK) Consortium	Jacquelyn Wynn et al
England/ALDP-1576191/2021	EPI_ISL_2117610	2021-05-10	Lighthouse Lab in Alderley Park	Wellcome Sanger Institute for the COVID-19 Genomics UK (COG-UK) Consortium	Jacquelyn Wynn et al
England/ALDP-157C016/2021	EPI_ISL_2138544	2021-05-10	Lighthouse Lab in Alderley Park	Wellcome Sanger Institute for the COVID-19 Genomics UK (COG-UK) Consortium	Jacquelyn Wynn et al
England/ALDP-157C9EE/2021	EPI_ISL_2171683	2021-05-11	Lighthouse Lab in Alderley Park	Wellcome Sanger Institute for the COVID-19 Genomics UK (COG-UK) Consortium	Jacquelyn Wynn et al
England/ALDP-157CA63/2021	EPI_ISL_2171730	2021-05-10	Lighthouse Lab in Alderley Park	Wellcome Sanger Institute for the COVID-19 Genomics UK (COG-UK) Consortium	Jacquelyn Wynn et al
England/ALDP-157E59D/2021	EPI_ISL_2171878	2021-05-12	Lighthouse Lab in Alderley Park	Wellcome Sanger Institute for the COVID-19 Genomics UK (COG-UK) Consortium	Jacquelyn Wynn et al
England/ALDP-157E6F4/2021	EPI_ISL_2172018	2021-05-11	Lighthouse Lab in Alderley Park	Wellcome Sanger Institute for the COVID-19 Genomics UK (COG-UK) Consortium	Jacquelyn Wynn et al
England/ALDP-157E7A6/2021	EPI_ISL_2171925	2021-05-11	Lighthouse Lab in Alderley Park	Wellcome Sanger Institute for the COVID-19 Genomics UK (COG-UK) Consortium	Jacquelyn Wynn et al
England/ALDP-157E80D/2021	EPI_ISL_2171984	2021-05-12	Lighthouse Lab in Alderley Park	Wellcome Sanger Institute for the COVID-19 Genomics UK (COG-UK) Consortium	Jacquelyn Wynn et al
England/ALDP-157F2E0/2021	EPI_ISL_2199343	2021-05-12	Lighthouse Lab in Alderley Park	Wellcome Sanger Institute for the COVID-19 Genomics UK (COG-UK) Consortium	Jacquelyn Wynn et al
England/ALDP-157FD76/2021	EPI_ISL_2199555	2021-05-12	Lighthouse Lab in Alderley Park	Wellcome Sanger Institute for the COVID-19 Genomics UK (COG-UK) Consortium	Jacquelyn Wynn et al
England/ALDP-1580334/2021	EPI_ISL_2199543	2021-05-12	Lighthouse Lab in Alderley Park	Wellcome Sanger Institute for the COVID-19 Genomics UK (COG-UK) Consortium	Jacquelyn Wynn et al
England/ALDP-1581746/2021	EPI_ISL_2198680	2021-05-11	Lighthouse Lab in Alderley Park	Wellcome Sanger Institute for the COVID-19 Genomics UK (COG-UK) Consortium	Jacquelyn Wynn et al
England/ALDP-1581A7A/2021	EPI_ISL_2198970	2021-05-11	Lighthouse Lab in Alderley Park	Wellcome Sanger Institute for the COVID-19 Genomics UK (COG-UK) Consortium	Jacquelyn Wynn et al
England/ALDP-1585D40/2021	EPI_ISL_2254002	2021-05-14	Lighthouse Lab in Alderley Park	Wellcome Sanger Institute for the COVID-19 Genomics UK (COG-UK) Consortium	Jacquelyn Wynn et al
England/ALDP-1585E4D/2021	EPI_ISL_2253972	2021-05-14	Lighthouse Lab in Alderley Park	Wellcome Sanger Institute for the COVID-19 Genomics UK (COG-UK) Consortium	Jacquelyn Wynn et al
England/ALDP-1589F28/2021	EPI_ISL_2237742	2021-05-13	Lighthouse Lab in Alderley Park	Wellcome Sanger Institute for the COVID-19 Genomics UK (COG-UK) Consortium	Jacquelyn Wynn et al
England/ALDP-1589F73/2021	EPI_ISL_2237656	2021-05-15	Lighthouse Lab in Alderley Park	Wellcome Sanger Institute for the COVID-19 Genomics UK (COG-UK) Consortium	Jacquelyn Wynn et al
England/ALDP-158A024/2021	EPI_ISL_2237422	2021-05-15	Lighthouse Lab in Alderley Park	Wellcome Sanger Institute for the COVID-19 Genomics UK (COG-UK) Consortium	Jacquelyn Wynn et al
England/ALDP-158A112/2021	EPI_ISL_2237465	2021-05-15	Lighthouse Lab in Alderley Park	Wellcome Sanger Institute for the COVID-19 Genomics UK (COG-UK) Consortium	Jacquelyn Wynn et al
England/ALDP-158A947/2021	EPI_ISL_2238060	2021-05-15	Lighthouse Lab in Alderley Park	Wellcome Sanger Institute for the COVID-19 Genomics UK (COG-UK) Consortium	Jacquelyn Wynn et al
England/ALDP-158AC20/2021	EPI_ISL_2237804	2021-05-14	Lighthouse Lab in Alderley Park	Wellcome Sanger Institute for the COVID-19 Genomics UK (COG-UK) Consortium	Jacquelyn Wynn et al
England/ALDP-1591831/2021	EPI_ISL_2236330	2021-05-16	Lighthouse Lab in Alderley Park	Wellcome Sanger Institute for the COVID-19 Genomics UK (COG-UK) Consortium	Jacquelyn Wynn et al
England/ALDP-1591AD1/2021	EPI_ISL_2236435	2021-05-15	Lighthouse Lab in Alderley Park	Wellcome Sanger Institute for the COVID-19 Genomics UK (COG-UK) Consortium	Jacquelyn Wynn et al
England/ALDP-1591B1A/2021	EPI_ISL_2236335	2021-05-14	Lighthouse Lab in Alderley Park	Wellcome Sanger Institute for the COVID-19 Genomics UK (COG-UK) Consortium	Jacquelyn Wynn et al
England/ALDP-1591D41/2021	EPI_ISL_2236373	2021-05-14	Lighthouse Lab in Alderley Park	Wellcome Sanger Institute for the COVID-19 Genomics UK (COG-UK) Consortium	Jacquelyn Wynn et al
England/ALDP-15922E7/2021	EPI_ISL_2235568	2021-05-16	Lighthouse Lab in Alderley Park	Wellcome Sanger Institute for the COVID-19 Genomics UK (COG-UK) Consortium	Jacquelyn Wynn et al
England/ALDP-1592733/2021	EPI_ISL_2235712	2021-05-15	Lighthouse Lab in Alderley Park	Wellcome Sanger Institute for the COVID-19 Genomics UK (COG-UK) Consortium	Jacquelyn Wynn et al
England/ALDP-159417F/2021	EPI_ISL_2236143	2021-05-15	Lighthouse Lab in Alderley Park	Wellcome Sanger Institute for the COVID-19 Genomics UK (COG-UK) Consortium	Jacquelyn Wynn et al
England/ALDP-1595299/2021	EPI_ISL_2316416	2021-05-16	Lighthouse Lab in Alderley Park	Wellcome Sanger Institute for the COVID-19 Genomics UK (COG-UK) Consortium	Jacquelyn Wynn et al
England/ALDP-15961C8/2021	EPI_ISL_2316375	2021-05-16	Lighthouse Lab in Alderley Park	Wellcome Sanger Institute for the COVID-19 Genomics UK (COG-UK) Consortium	Jacquelyn Wynn et al
England/ALDP-1597C3F/2021	EPI_ISL_2275347	2021-05-17	Lighthouse Lab in Alderley Park	Wellcome Sanger Institute for the COVID-19 Genomics UK (COG-UK) Consortium	Jacquelyn Wynn et al
England/ALDP-1598005/2021	EPI_ISL_2275236	2021-05-18	Lighthouse Lab in Alderley Park	Wellcome Sanger Institute for the COVID-19 Genomics UK (COG-UK) Consortium	Jacquelyn Wynn et al
England/ALDP-159B8FB/2021	EPI_ISL_2253418	2021-05-17	Lighthouse Lab in Alderley Park	Wellcome Sanger Institute for the COVID-19 Genomics UK (COG-UK) Consortium	Jacquelyn Wynn et al
England/ALDP-159C793/2021	EPI_ISL_2318005	2021-05-17	Lighthouse Lab in Alderley Park	Wellcome Sanger Institute for the COVID-19 Genomics UK (COG-UK) Consortium	Jacquelyn Wynn et al
England/ALDP-159D5E3/2021	EPI_ISL_2317988	2021-05-18	Lighthouse Lab in Alderley Park	Wellcome Sanger Institute for the COVID-19 Genomics UK (COG-UK) Consortium	Jacquelyn Wynn et al
England/ALDP-159D97E/2021	EPI_ISL_2317951	2021-05-18	Lighthouse Lab in Alderley Park	Wellcome Sanger Institute for the COVID-19 Genomics UK (COG-UK) Consortium	Jacquelyn Wynn et al
England/ALDP-159F8AC/2021	EPI_ISL_2396247	2021-05-18	Lighthouse Lab in Alderley Park	Wellcome Sanger Institute for the COVID-19 Genomics UK (COG-UK) Consortium	Jacquelyn Wynn et al
England/ALDP-15A09A5/2021	EPI_ISL_2396214	2021-05-17	Lighthouse Lab in Alderley Park	Wellcome Sanger Institute for the COVID-19 Genomics UK (COG-UK) Consortium	Jacquelyn Wynn et al
England/ALDP-15A0B81/2021	EPI_ISL_2396312	2021-05-19	Lighthouse Lab in Alderley Park	Wellcome Sanger Institute for the COVID-19 Genomics UK (COG-UK) Consortium	Jacquelyn Wynn et al
England/ALDP-15A0EC4/2021	EPI_ISL_2317678	2021-05-17	Lighthouse Lab in Alderley Park	Wellcome Sanger Institute for the COVID-19 Genomics UK (COG-UK) Consortium	Jacquelyn Wynn et al
England/ALDP-15A20DB/2021	EPI_ISL_2396153	2021-05-14	Lighthouse Lab in Alderley Park	Wellcome Sanger Institute for the COVID-19 Genomics UK (COG-UK) Consortium	Jacquelyn Wynn et al
England/ALDP-15A23A5/2021	EPI_ISL_2396266	2021-05-18	Lighthouse Lab in Alderley Park	Wellcome Sanger Institute for the COVID-19 Genomics UK (COG-UK) Consortium	Jacquelyn Wynn et al
England/ALDP-15A2563/2021	EPI_ISL_2396310	2021-05-17	Lighthouse Lab in Alderley Park	Wellcome Sanger Institute for the COVID-19 Genomics UK (COG-UK) Consortium	Jacquelyn Wynn et al
England/ALDP-15A2BCB/2021	EPI_ISL_2317383	2021-05-18	Lighthouse Lab in Alderley Park	Wellcome Sanger Institute for the COVID-19 Genomics UK (COG-UK) Consortium	Jacquelyn Wynn et al
England/ALDP-15A5F80/2021	EPI_ISL_2318518	2021-05-19	Lighthouse Lab in Alderley Park	Wellcome Sanger Institute for the COVID-19 Genomics UK (COG-UK) Consortium	Jacquelyn Wynn et al
England/ALDP-15A69AF/2021	EPI_ISL_2318333	2021-05-18	Lighthouse Lab in Alderley Park	Wellcome Sanger Institute for the COVID-19 Genomics UK (COG-UK) Consortium	Jacquelyn Wynn et al
England/ALDP-15A6ABB/2021	EPI_ISL_2318275	2021-05-18	Lighthouse Lab in Alderley Park	Wellcome Sanger Institute for the COVID-19 Genomics UK (COG-UK) Consortium	Jacquelyn Wynn et al
England/ALDP-15A6F07/2021	EPI_ISL_2318049	2021-05-19	Lighthouse Lab in Alderley Park	Wellcome Sanger Institute for the COVID-19 Genomics UK (COG-UK) Consortium	Jacquelyn Wynn et al
England/ALDP-15A7364/2021	EPI_ISL_2318199	2021-05-19	Lighthouse Lab in Alderley Park	Wellcome Sanger Institute for the COVID-19 Genomics UK (COG-UK) Consortium	Jacquelyn Wynn et al
England/ALDP-15A781A/2021	EPI_ISL_2318169	2021-05-19	Lighthouse Lab in Alderley Park	Wellcome Sanger Institute for the COVID-19 Genomics UK (COG-UK) Consortium	Jacquelyn Wynn et al
England/ALDP-15ABA7A/2021	EPI_ISL_2348203	2021-05-18	Lighthouse Lab in Alderley Park	Wellcome Sanger Institute for the COVID-19 Genomics UK (COG-UK) Consortium	Jacquelyn Wynn et al
England/ALDP-15ABB2C/2021	EPI_ISL_2348189	2021-05-18	Lighthouse Lab in Alderley Park	Wellcome Sanger Institute for the COVID-19 Genomics UK (COG-UK) Consortium	Jacquelyn Wynn et al
England/ALDP-15ABB77/2021	EPI_ISL_2348264	2021-05-19	Lighthouse Lab in Alderley Park	Wellcome Sanger Institute for the COVID-19 Genomics UK (COG-UK) Consortium	Jacquelyn Wynn et al
England/ALDP-15AC11A/2021	EPI_ISL_2346639	2021-05-21	Lighthouse Lab in Alderley Park	Wellcome Sanger Institute for the COVID-19 Genomics UK (COG-UK) Consortium	Jacquelyn Wynn et al
England/ALDP-15AEA77/2021	EPI_ISL_2348108	2021-05-20	Lighthouse Lab in Alderley Park	Wellcome Sanger Institute for the COVID-19 Genomics UK (COG-UK) Consortium	Jacquelyn Wynn et al
England/ALDP-15B1006/2021	EPI_ISL_2347367	2021-05-22	Lighthouse Lab in Alderley Park	Wellcome Sanger Institute for the COVID-19 Genomics UK (COG-UK) Consortium	Jacquelyn Wynn et al
England/ALDP-15B4FE8/2021	EPI_ISL_2366513	2021-05-22	Lighthouse Lab in Alderley Park	Wellcome Sanger Institute for the COVID-19 Genomics UK (COG-UK) Consortium	Jacquelyn Wynn et al
England/ALDP-15B5934/2021	EPI_ISL_2353166	2021-05-22	Lighthouse Lab in Alderley Park	Wellcome Sanger Institute for the COVID-19 Genomics UK (COG-UK) Consortium	Jacquelyn Wynn et al
England/ALDP-15B599E/2021	EPI_ISL_2352999	2021-05-22	Lighthouse Lab in Alderley Park	Wellcome Sanger Institute for the COVID-19 Genomics UK (COG-UK) Consortium	Jacquelyn Wynn et al
England/ALDP-15B82AF/2021	EPI_ISL_2353676	2021-05-23	Lighthouse Lab in Alderley Park	Wellcome Sanger Institute for the COVID-19 Genomics UK (COG-UK) Consortium	Jacquelyn Wynn et al
England/ALDP-15B8CB0/2021	EPI_ISL_2353431	2021-05-22	Lighthouse Lab in Alderley Park	Wellcome Sanger Institute for the COVID-19 Genomics UK (COG-UK) Consortium	Jacquelyn Wynn et al
England/ALDP-15B8D80/2021	EPI_ISL_2353368	2021-05-21	Lighthouse Lab in Alderley Park	Wellcome Sanger Institute for the COVID-19 Genomics UK (COG-UK) Consortium	Jacquelyn Wynn et al
England/ALDP-15BB822/2021	EPI_ISL_2437071	2021-05-24	Lighthouse Lab in Alderley Park	Wellcome Sanger Institute for the COVID-19 Genomics UK (COG-UK) Consortium	Jacquelyn Wynn et al
England/ALDP-15BC5DF/2021	EPI_ISL_2437257	2021-05-24	Lighthouse Lab in Alderley Park	Wellcome Sanger Institute for the COVID-19 Genomics UK (COG-UK) Consortium	Jacquelyn Wynn et al
England/ALDP-15BFFDE/2021	EPI_ISL_2437249	2021-05-23	Lighthouse Lab in Alderley Park	Wellcome Sanger Institute for the COVID-19 Genomics UK (COG-UK) Consortium	Jacquelyn Wynn et al
England/ALDP-15C0013/2021	EPI_ISL_2436957	2021-05-24	Lighthouse Lab in Alderley Park	Wellcome Sanger Institute for the COVID-19 Genomics UK (COG-UK) Consortium	Jacquelyn Wynn et al
England/ALDP-15C009B/2021	EPI_ISL_2437052	2021-05-23	Lighthouse Lab in Alderley Park	Wellcome Sanger Institute for the COVID-19 Genomics UK (COG-UK) Consortium	Jacquelyn Wynn et al
England/ALDP-15C0778/2021	EPI_ISL_2352735	2021-05-23	Lighthouse Lab in Alderley Park	Wellcome Sanger Institute for the COVID-19 Genomics UK (COG-UK) Consortium	Jacquelyn Wynn et al
England/ALDP-15C0E55/2021	EPI_ISL_2395343	2021-05-24	Lighthouse Lab in Alderley Park	Wellcome Sanger Institute for the COVID-19 Genomics UK (COG-UK) Consortium	Jacquelyn Wynn et al
England/ALDP-15C9065/2021	EPI_ISL_2446426	2021-05-25	Lighthouse Lab in Alderley Park	Wellcome Sanger Institute for the COVID-19 Genomics UK (COG-UK) Consortium	Jacquelyn Wynn et al
England/ALDP-15CBD99/2021	EPI_ISL_2395148	2021-05-24	Lighthouse Lab in Alderley Park	Wellcome Sanger Institute for the COVID-19 Genomics UK (COG-UK) Consortium	Jacquelyn Wynn et al
England/ALDP-15CD562/2021	EPI_ISL_2393688	2021-05-25	Lighthouse Lab in Alderley Park	Wellcome Sanger Institute for the COVID-19 Genomics UK (COG-UK) Consortium	Jacquelyn Wynn et al
England/ALDP-15CDE58/2021	EPI_ISL_2393863	2021-05-24	Lighthouse Lab in Alderley Park	Wellcome Sanger Institute for the COVID-19 Genomics UK (COG-UK) Consortium	Jacquelyn Wynn et al
England/ALDP-15CE0F7/2021	EPI_ISL_2394000	2021-05-24	Lighthouse Lab in Alderley Park	Wellcome Sanger Institute for the COVID-19 Genomics UK (COG-UK) Consortium	Jacquelyn Wynn et al
England/ALDP-15CE15E/2021	EPI_ISL_2394552	2021-05-24	Lighthouse Lab in Alderley Park	Wellcome Sanger Institute for the COVID-19 Genomics UK (COG-UK) Consortium	Jacquelyn Wynn et al
England/ALDP-15CEB6F/2021	EPI_ISL_2394405	2021-05-22	Lighthouse Lab in Alderley Park	Wellcome Sanger Institute for the COVID-19 Genomics UK (COG-UK) Consortium	Jacquelyn Wynn et al
England/ALDP-15CEBD8/2021	EPI_ISL_2394365	2021-05-25	Lighthouse Lab in Alderley Park	Wellcome Sanger Institute for the COVID-19 Genomics UK (COG-UK) Consortium	Jacquelyn Wynn et al
England/ALDP-15D199C/2021	EPI_ISL_2394645	2021-05-25	Lighthouse Lab in Alderley Park	Wellcome Sanger Institute for the COVID-19 Genomics UK (COG-UK) Consortium	Jacquelyn Wynn et al
England/ALDP-15D1C39/2021	EPI_ISL_2394603	2021-05-26	Lighthouse Lab in Alderley Park	Wellcome Sanger Institute for the COVID-19 Genomics UK (COG-UK) Consortium	Jacquelyn Wynn et al
England/ALDP-15D27DD/2021	EPI_ISL_2394598	2021-05-25	Lighthouse Lab in Alderley Park	Wellcome Sanger Institute for the COVID-19 Genomics UK (COG-UK) Consortium	Jacquelyn Wynn et al
England/ALDP-15D2A01/2021	EPI_ISL_2394589	2021-05-25	Lighthouse Lab in Alderley Park	Wellcome Sanger Institute for the COVID-19 Genomics UK (COG-UK) Consortium	Jacquelyn Wynn et al
England/ALDP-15D447A/2021	EPI_ISL_2393176	2021-05-27	Lighthouse Lab in Alderley Park	Wellcome Sanger Institute for the COVID-19 Genomics UK (COG-UK) Consortium	Jacquelyn Wynn et al
England/ALDP-15D56DD/2021	EPI_ISL_2407084	2021-05-26	Lighthouse Lab in Alderley Park	Wellcome Sanger Institute for the COVID-19 Genomics UK (COG-UK) Consortium	Jacquelyn Wynn et al
England/ALDP-15D8DB7/2021	EPI_ISL_2394205	2021-05-26	Lighthouse Lab in Alderley Park	Wellcome Sanger Institute for the COVID-19 Genomics UK (COG-UK) Consortium	Jacquelyn Wynn et al
England/ALDP-15D9B25/2021	EPI_ISL_2394237	2021-05-25	Lighthouse Lab in Alderley Park	Wellcome Sanger Institute for the COVID-19 Genomics UK (COG-UK) Consortium	Jacquelyn Wynn et al
England/ALDP-15DABE8/2021	EPI_ISL_2392440	2021-05-25	Lighthouse Lab in Alderley Park	Wellcome Sanger Institute for the COVID-19 Genomics UK (COG-UK) Consortium	Jacquelyn Wynn et al
England/ALDP-15DB033/2021	EPI_ISL_2392521	2021-05-26	Lighthouse Lab in Alderley Park	Wellcome Sanger Institute for the COVID-19 Genomics UK (COG-UK) Consortium	Jacquelyn Wynn et al
England/ALDP-15DB1B8/2021	EPI_ISL_2392282	2021-05-26	Lighthouse Lab in Alderley Park	Wellcome Sanger Institute for the COVID-19 Genomics UK (COG-UK) Consortium	Jacquelyn Wynn et al
England/ALDP-15E30CF/2021	EPI_ISL_2407203	2021-05-27	Lighthouse Lab in Alderley Park	Wellcome Sanger Institute for the COVID-19 Genomics UK (COG-UK) Consortium	Jacquelyn Wynn et al
England/ALDP-15E3A67/2021	EPI_ISL_2437394	2021-05-27	Lighthouse Lab in Alderley Park	Wellcome Sanger Institute for the COVID-19 Genomics UK (COG-UK) Consortium	Jacquelyn Wynn et al
England/ALDP-15E4D6D/2021	EPI_ISL_2437495	2021-05-26	Lighthouse Lab in Alderley Park	Wellcome Sanger Institute for the COVID-19 Genomics UK (COG-UK) Consortium	Jacquelyn Wynn et al
England/ALDP-15E55DD/2021	EPI_ISL_2407185	2021-05-27	Lighthouse Lab in Alderley Park	Wellcome Sanger Institute for the COVID-19 Genomics UK (COG-UK) Consortium	Jacquelyn Wynn et al
England/ALDP-15E84A0/2021	EPI_ISL_2438205	2021-05-28	Lighthouse Lab in Alderley Park	Wellcome Sanger Institute for the COVID-19 Genomics UK (COG-UK) Consortium	Jacquelyn Wynn et al
England/ALDP-15E93FD/2021	EPI_ISL_2436661	2021-05-27	Lighthouse Lab in Alderley Park	Wellcome Sanger Institute for the COVID-19 Genomics UK (COG-UK) Consortium	Jacquelyn Wynn et al
England/ALDP-15E9858/2021	EPI_ISL_2436871	2021-05-29	Lighthouse Lab in Alderley Park	Wellcome Sanger Institute for the COVID-19 Genomics UK (COG-UK) Consortium	Jacquelyn Wynn et al
England/ALDP-15EA7C3/2021	EPI_ISL_2437714	2021-05-28	Lighthouse Lab in Alderley Park	Wellcome Sanger Institute for the COVID-19 Genomics UK (COG-UK) Consortium	Jacquelyn Wynn et al
England/ALDP-15ED775/2021	EPI_ISL_2435888	2021-05-29	Lighthouse Lab in Alderley Park	Wellcome Sanger Institute for the COVID-19 Genomics UK (COG-UK) Consortium	Jacquelyn Wynn et al
England/ALDP-15EE2EC/2021	EPI_ISL_2436090	2021-05-28	Lighthouse Lab in Alderley Park	Wellcome Sanger Institute for the COVID-19 Genomics UK (COG-UK) Consortium	Jacquelyn Wynn et al
England/ALDP-15EE8F9/2021	EPI_ISL_2436070	2021-05-27	Lighthouse Lab in Alderley Park	Wellcome Sanger Institute for the COVID-19 Genomics UK (COG-UK) Consortium	Jacquelyn Wynn et al
England/ALDP-15EFCED/2021	EPI_ISL_2435827	2021-05-28	Lighthouse Lab in Alderley Park	Wellcome Sanger Institute for the COVID-19 Genomics UK (COG-UK) Consortium	Jacquelyn Wynn et al
England/ALDP-15F1E97/2021	EPI_ISL_2435159	2021-05-30	Lighthouse Lab in Alderley Park	Wellcome Sanger Institute for the COVID-19 Genomics UK (COG-UK) Consortium	Jacquelyn Wynn et al
England/ALDP-15F40F8/2021	EPI_ISL_2435348	2021-05-30	Lighthouse Lab in Alderley Park	Wellcome Sanger Institute for the COVID-19 Genomics UK (COG-UK) Consortium	Jacquelyn Wynn et al
England/ALDP-15F416E/2021	EPI_ISL_2435514	2021-05-30	Lighthouse Lab in Alderley Park	Wellcome Sanger Institute for the COVID-19 Genomics UK (COG-UK) Consortium	Jacquelyn Wynn et al
England/ALDP-15F94CA/2021	EPI_ISL_2446280	2021-05-31	Lighthouse Lab in Alderley Park	Wellcome Sanger Institute for the COVID-19 Genomics UK (COG-UK) Consortium	Jacquelyn Wynn et al
England/ALDP-15FA7DF/2021	EPI_ISL_2513972	2021-05-30	Lighthouse Lab in Alderley Park	Wellcome Sanger Institute for the COVID-19 Genomics UK (COG-UK) Consortium	Jacquelyn Wynn et al
England/ALDP-160067E/2021	EPI_ISL_2513590	2021-05-31	Lighthouse Lab in Alderley Park	Wellcome Sanger Institute for the COVID-19 Genomics UK (COG-UK) Consortium	Jacquelyn Wynn et al
England/ALDP-1602D86/2021	EPI_ISL_2539503	2021-05-31	Lighthouse Lab in Alderley Park	Wellcome Sanger Institute for the COVID-19 Genomics UK (COG-UK) Consortium	Jacquelyn Wynn et al
England/ALDP-1606DFB/2021	EPI_ISL_2539191	2021-05-31	Lighthouse Lab in Alderley Park	Wellcome Sanger Institute for the COVID-19 Genomics UK (COG-UK) Consortium	Jacquelyn Wynn et al
England/ALDP-16082AF/2021	EPI_ISL_2457445	2021-05-31	Lighthouse Lab in Alderley Park	Wellcome Sanger Institute for the COVID-19 Genomics UK (COG-UK) Consortium	Jacquelyn Wynn et al
England/ALDP-160AD9D/2021	EPI_ISL_2469443	2021-05-31	Lighthouse Lab in Alderley Park	Wellcome Sanger Institute for the COVID-19 Genomics UK (COG-UK) Consortium	Jacquelyn Wynn et al
England/ALDP-160E4A3/2021	EPI_ISL_2468392	2021-06-02	Lighthouse Lab in Alderley Park	Wellcome Sanger Institute for the COVID-19 Genomics UK (COG-UK) Consortium	Jacquelyn Wynn et al
England/ALDP-160F994/2021	EPI_ISL_2469146	2021-06-01	Lighthouse Lab in Alderley Park	Wellcome Sanger Institute for the COVID-19 Genomics UK (COG-UK) Consortium	Jacquelyn Wynn et al
England/ALDP-1610505/2021	EPI_ISL_2469208	2021-06-01	Lighthouse Lab in Alderley Park	Wellcome Sanger Institute for the COVID-19 Genomics UK (COG-UK) Consortium	Jacquelyn Wynn et al
England/ALDP-1611768/2021	EPI_ISL_2468023	2021-06-01	Lighthouse Lab in Alderley Park	Wellcome Sanger Institute for the COVID-19 Genomics UK (COG-UK) Consortium	Jacquelyn Wynn et al
England/ALDP-1615676/2021	EPI_ISL_2468874	2021-06-01	Lighthouse Lab in Alderley Park	Wellcome Sanger Institute for the COVID-19 Genomics UK (COG-UK) Consortium	Jacquelyn Wynn et al
England/ALDP-1615B86/2021	EPI_ISL_2468855	2021-06-01	Lighthouse Lab in Alderley Park	Wellcome Sanger Institute for the COVID-19 Genomics UK (COG-UK) Consortium	Jacquelyn Wynn et al
England/ALDP-162097F/2021	EPI_ISL_2486867	2021-06-02	Lighthouse Lab in Alderley Park	Wellcome Sanger Institute for the COVID-19 Genomics UK (COG-UK) Consortium	Jacquelyn Wynn et al
England/ALDP-162197E/2021	EPI_ISL_2487176	2021-06-01	Lighthouse Lab in Alderley Park	Wellcome Sanger Institute for the COVID-19 Genomics UK (COG-UK) Consortium	Jacquelyn Wynn et al
England/ALDP-16250EE/2021	EPI_ISL_2485640	2021-06-02	Lighthouse Lab in Alderley Park	Wellcome Sanger Institute for the COVID-19 Genomics UK (COG-UK) Consortium	Jacquelyn Wynn et al
England/ALDP-1633C16/2021	EPI_ISL_2511493	2021-06-02	Lighthouse Lab in Alderley Park	Wellcome Sanger Institute for the COVID-19 Genomics UK (COG-UK) Consortium	Jacquelyn Wynn et al
England/ALDP-164A9D9/2021	EPI_ISL_2539046	2021-06-04	Lighthouse Lab in Alderley Park	Wellcome Sanger Institute for the COVID-19 Genomics UK (COG-UK) Consortium	Jacquelyn Wynn et al
England/ALDP-164ABE2/2021	EPI_ISL_2539159	2021-06-04	Lighthouse Lab in Alderley Park	Wellcome Sanger Institute for the COVID-19 Genomics UK (COG-UK) Consortium	Jacquelyn Wynn et al
England/ALDP-164D46C/2021	EPI_ISL_2538714	2021-06-04	Lighthouse Lab in Alderley Park	Wellcome Sanger Institute for the COVID-19 Genomics UK (COG-UK) Consortium	Jacquelyn Wynn et al
England/ALDP-164E2BC/2021	EPI_ISL_2540404	2021-06-04	Lighthouse Lab in Alderley Park	Wellcome Sanger Institute for the COVID-19 Genomics UK (COG-UK) Consortium	Jacquelyn Wynn et al
England/ALDP-164F27F/2021	EPI_ISL_2541745	2021-06-05	Lighthouse Lab in Alderley Park	Wellcome Sanger Institute for the COVID-19 Genomics UK (COG-UK) Consortium	Jacquelyn Wynn et al
England/ALDP-16507A9/2021	EPI_ISL_2538194	2021-06-04	Lighthouse Lab in Alderley Park	Wellcome Sanger Institute for the COVID-19 Genomics UK (COG-UK) Consortium	Jacquelyn Wynn et al
England/ALDP-1650B52/2021	EPI_ISL_2538490	2021-06-05	Lighthouse Lab in Alderley Park	Wellcome Sanger Institute for the COVID-19 Genomics UK (COG-UK) Consortium	Jacquelyn Wynn et al
England/ALDP-16529FC/2021	EPI_ISL_2541987	2021-06-05	Lighthouse Lab in Alderley Park	Wellcome Sanger Institute for the COVID-19 Genomics UK (COG-UK) Consortium	Jacquelyn Wynn et al
England/ALDP-1654936/2021	EPI_ISL_2567680	2021-06-03	Lighthouse Lab in Alderley Park	Wellcome Sanger Institute for the COVID-19 Genomics UK (COG-UK) Consortium	Jacquelyn Wynn et al
England/ALDP-16549DC/2021	EPI_ISL_2567654	2021-06-04	Lighthouse Lab in Alderley Park	Wellcome Sanger Institute for the COVID-19 Genomics UK (COG-UK) Consortium	Jacquelyn Wynn et al
England/ALDP-165507C/2021	EPI_ISL_2538337	2021-06-04	Lighthouse Lab in Alderley Park	Wellcome Sanger Institute for the COVID-19 Genomics UK (COG-UK) Consortium	Jacquelyn Wynn et al
England/ALDP-165CF4B/2021	EPI_ISL_2553567	2021-06-06	Lighthouse Lab in Alderley Park	Wellcome Sanger Institute for the COVID-19 Genomics UK (COG-UK) Consortium	Jacquelyn Wynn et al
England/ALDP-16637A3/2021	EPI_ISL_2537728	2021-06-07	Lighthouse Lab in Alderley Park	Wellcome Sanger Institute for the COVID-19 Genomics UK (COG-UK) Consortium	Jacquelyn Wynn et al
England/ALDP-1667323/2021	EPI_ISL_2640818	2021-06-06	Lighthouse Lab in Alderley Park	Wellcome Sanger Institute for the COVID-19 Genomics UK (COG-UK) Consortium	Jacquelyn Wynn et al
England/ALDP-1668498/2021	EPI_ISL_2552658	2021-06-07	Lighthouse Lab in Alderley Park	Wellcome Sanger Institute for the COVID-19 Genomics UK (COG-UK) Consortium	Jacquelyn Wynn et al
England/ALDP-166953A/2021	EPI_ISL_2553525	2021-06-05	Lighthouse Lab in Alderley Park	Wellcome Sanger Institute for the COVID-19 Genomics UK (COG-UK) Consortium	Jacquelyn Wynn et al
England/ALDP-166BC7F/2021	EPI_ISL_2551908	2021-06-06	Lighthouse Lab in Alderley Park	Wellcome Sanger Institute for the COVID-19 Genomics UK (COG-UK) Consortium	Jacquelyn Wynn et al
England/ALDP-166E3FF/2021	EPI_ISL_2569960	2021-06-05	Lighthouse Lab in Alderley Park	Wellcome Sanger Institute for the COVID-19 Genomics UK (COG-UK) Consortium	Jacquelyn Wynn et al
England/ALDP-16732DC/2021	EPI_ISL_2553850	2021-06-07	Lighthouse Lab in Alderley Park	Wellcome Sanger Institute for the COVID-19 Genomics UK (COG-UK) Consortium	Jacquelyn Wynn et al
England/ALDP-1676F96/2021	EPI_ISL_2554468	2021-06-07	Lighthouse Lab in Alderley Park	Wellcome Sanger Institute for the COVID-19 Genomics UK (COG-UK) Consortium	Jacquelyn Wynn et al
England/ALDP-1679F93/2021	EPI_ISL_2552983	2021-06-07	Lighthouse Lab in Alderley Park	Wellcome Sanger Institute for the COVID-19 Genomics UK (COG-UK) Consortium	Jacquelyn Wynn et al
England/ALDP-167B5AE/2021	EPI_ISL_2554236	2021-06-08	Lighthouse Lab in Alderley Park	Wellcome Sanger Institute for the COVID-19 Genomics UK (COG-UK) Consortium	Jacquelyn Wynn et al
England/ALDP-167CCC6/2021	EPI_ISL_2568753	2021-06-08	Lighthouse Lab in Alderley Park	Wellcome Sanger Institute for the COVID-19 Genomics UK (COG-UK) Consortium	Jacquelyn Wynn et al
England/ALDP-16817EB/2021	EPI_ISL_2552555	2021-06-07	Lighthouse Lab in Alderley Park	Wellcome Sanger Institute for the COVID-19 Genomics UK (COG-UK) Consortium	Jacquelyn Wynn et al
England/ALDP-1683EA8/2021	EPI_ISL_2569706	2021-06-07	Lighthouse Lab in Alderley Park	Wellcome Sanger Institute for the COVID-19 Genomics UK (COG-UK) Consortium	Jacquelyn Wynn et al
England/ALDP-1687B16/2021	EPI_ISL_2568516	2021-06-07	Lighthouse Lab in Alderley Park	Wellcome Sanger Institute for the COVID-19 Genomics UK (COG-UK) Consortium	Jacquelyn Wynn et al
England/ALDP-1689B8D/2021	EPI_ISL_2569439	2021-06-07	Lighthouse Lab in Alderley Park	Wellcome Sanger Institute for the COVID-19 Genomics UK (COG-UK) Consortium	Jacquelyn Wynn et al
England/ALDP-1689F54/2021	EPI_ISL_2569335	2021-06-08	Lighthouse Lab in Alderley Park	Wellcome Sanger Institute for the COVID-19 Genomics UK (COG-UK) Consortium	Jacquelyn Wynn et al
England/ALDP-168C276/2021	EPI_ISL_2569657	2021-06-08	Lighthouse Lab in Alderley Park	Wellcome Sanger Institute for the COVID-19 Genomics UK (COG-UK) Consortium	Jacquelyn Wynn et al
England/ALDP-168C786/2021	EPI_ISL_2569336	2021-06-07	Lighthouse Lab in Alderley Park	Wellcome Sanger Institute for the COVID-19 Genomics UK (COG-UK) Consortium	Jacquelyn Wynn et al
England/ALDP-168D9E9/2021	EPI_ISL_2605821	2021-06-06	Lighthouse Lab in Alderley Park	Wellcome Sanger Institute for the COVID-19 Genomics UK (COG-UK) Consortium	Jacquelyn Wynn et al
England/ALDP-168DC95/2021	EPI_ISL_2605825	2021-06-07	Lighthouse Lab in Alderley Park	Wellcome Sanger Institute for the COVID-19 Genomics UK (COG-UK) Consortium	Jacquelyn Wynn et al
England/ALDP-16907DA/2021	EPI_ISL_2606289	2021-06-09	Lighthouse Lab in Alderley Park	Wellcome Sanger Institute for the COVID-19 Genomics UK (COG-UK) Consortium	Jacquelyn Wynn et al
England/ALDP-16DF04D/2021	EPI_ISL_2638755	2021-06-13	Lighthouse Lab in Alderley Park	Wellcome Sanger Institute for the COVID-19 Genomics UK (COG-UK) Consortium	Jacquelyn Wynn et al
England/ALDP-16DF098/2021	EPI_ISL_2638634	2021-06-13	Lighthouse Lab in Alderley Park	Wellcome Sanger Institute for the COVID-19 Genomics UK (COG-UK) Consortium	Jacquelyn Wynn et al
England/ALDP-16F6990/2021	EPI_ISL_2651763	2021-06-13	Lighthouse Lab in Alderley Park	Wellcome Sanger Institute for the COVID-19 Genomics UK (COG-UK) Consortium	Jacquelyn Wynn et al
England/ALDP-17156C0/2021	EPI_ISL_2664556	2021-06-13	Lighthouse Lab in Alderley Park	Wellcome Sanger Institute for the COVID-19 Genomics UK (COG-UK) Consortium	Jacquelyn Wynn et al
England/ALDP-1719B63/2021	EPI_ISL_2664936	2021-06-16	Lighthouse Lab in Alderley Park	Wellcome Sanger Institute for the COVID-19 Genomics UK (COG-UK) Consortium	Jacquelyn Wynn et al
England/ALDP-1726477/2021	EPI_ISL_2682719	2021-06-14	Lighthouse Lab in Alderley Park	Wellcome Sanger Institute for the COVID-19 Genomics UK (COG-UK) Consortium	Jacquelyn Wynn et al
England/ALDP-1727449/2021	EPI_ISL_2701014	2021-06-15	Lighthouse Lab in Alderley Park	Wellcome Sanger Institute for the COVID-19 Genomics UK (COG-UK) Consortium	Jacquelyn Wynn et al
England/ALDP-172917D/2021	EPI_ISL_2702776	2021-06-17	Lighthouse Lab in Alderley Park	Wellcome Sanger Institute for the COVID-19 Genomics UK (COG-UK) Consortium	Jacquelyn Wynn et al
England/ALDP-17294FC/2021	EPI_ISL_2702704	2021-06-15	Lighthouse Lab in Alderley Park	Wellcome Sanger Institute for the COVID-19 Genomics UK (COG-UK) Consortium	Jacquelyn Wynn et al
England/ALDP-1729C4F/2021	EPI_ISL_2704342	2021-06-16	Lighthouse Lab in Alderley Park	Wellcome Sanger Institute for the COVID-19 Genomics UK (COG-UK) Consortium	Jacquelyn Wynn et al
England/ALDP-172B13F/2021	EPI_ISL_2704386	2021-06-16	Lighthouse Lab in Alderley Park	Wellcome Sanger Institute for the COVID-19 Genomics UK (COG-UK) Consortium	Jacquelyn Wynn et al
England/ALDP-17306CF/2021	EPI_ISL_2703726	2021-06-15	Lighthouse Lab in Alderley Park	Wellcome Sanger Institute for the COVID-19 Genomics UK (COG-UK) Consortium	Jacquelyn Wynn et al
England/ALDP-17360AD/2021	EPI_ISL_2702774	2021-06-17	Lighthouse Lab in Alderley Park	Wellcome Sanger Institute for the COVID-19 Genomics UK (COG-UK) Consortium	Jacquelyn Wynn et al
England/ALDP-1736298/2021	EPI_ISL_2702488	2021-06-17	Lighthouse Lab in Alderley Park	Wellcome Sanger Institute for the COVID-19 Genomics UK (COG-UK) Consortium	Jacquelyn Wynn et al
England/ALDP-1748837/2021	EPI_ISL_2699932	2021-06-16	Lighthouse Lab in Alderley Park	Wellcome Sanger Institute for the COVID-19 Genomics UK (COG-UK) Consortium	Jacquelyn Wynn et al
England/ALDP-1751C02/2021	EPI_ISL_2700587	2021-06-17	Lighthouse Lab in Alderley Park	Wellcome Sanger Institute for the COVID-19 Genomics UK (COG-UK) Consortium	Jacquelyn Wynn et al
England/ALDP-1751E57/2021	EPI_ISL_2700800	2021-06-16	Lighthouse Lab in Alderley Park	Wellcome Sanger Institute for the COVID-19 Genomics UK (COG-UK) Consortium	Jacquelyn Wynn et al
England/ALDP-17781CA/2021	EPI_ISL_2831358	2021-06-18	Lighthouse Lab in Alderley Park	Wellcome Sanger Institute for the COVID-19 Genomics UK (COG-UK) Consortium	Jacquelyn Wynn et al
England/ALDP-1783609/2021	EPI_ISL_2767371	2021-06-19	Lighthouse Lab in Alderley Park	Wellcome Sanger Institute for the COVID-19 Genomics UK (COG-UK) Consortium	Jacquelyn Wynn et al
England/ALDP-1785FEE/2021	EPI_ISL_2767916	2021-06-18	Lighthouse Lab in Alderley Park	Wellcome Sanger Institute for the COVID-19 Genomics UK (COG-UK) Consortium	Jacquelyn Wynn et al
England/ALDP-178D58A/2021	EPI_ISL_2767771	2021-06-20	Lighthouse Lab in Alderley Park	Wellcome Sanger Institute for the COVID-19 Genomics UK (COG-UK) Consortium	Jacquelyn Wynn et al
England/ALDP-178DA03/2021	EPI_ISL_2767684	2021-06-20	Lighthouse Lab in Alderley Park	Wellcome Sanger Institute for the COVID-19 Genomics UK (COG-UK) Consortium	Jacquelyn Wynn et al
England/ALDP-1791F1C/2021	EPI_ISL_2730391	2021-06-20	Lighthouse Lab in Alderley Park	Wellcome Sanger Institute for the COVID-19 Genomics UK (COG-UK) Consortium	Jacquelyn Wynn et al
England/ALDP-17AE2E6/2021	EPI_ISL_2780800	2021-06-20	Lighthouse Lab in Alderley Park	Wellcome Sanger Institute for the COVID-19 Genomics UK (COG-UK) Consortium	Jacquelyn Wynn et al
England/ALDP-17F5BD6/2021	EPI_ISL_2831760	2021-06-24	Lighthouse Lab in Alderley Park	Wellcome Sanger Institute for the COVID-19 Genomics UK (COG-UK) Consortium	Jacquelyn Wynn et al
England/ALDP-17F7372/2021	EPI_ISL_2852075	2021-06-27	Lighthouse Lab in Alderley Park	Wellcome Sanger Institute for the COVID-19 Genomics UK (COG-UK) Consortium	Jacquelyn Wynn et al
England/ALDP-18036F1/2021	EPI_ISL_2847145	2021-06-27	Lighthouse Lab in Alderley Park	Wellcome Sanger Institute for the COVID-19 Genomics UK (COG-UK) Consortium	Jacquelyn Wynn et al
England/ALDP-1807A5B/2021	EPI_ISL_2850542	2021-06-27	Lighthouse Lab in Alderley Park	Wellcome Sanger Institute for the COVID-19 Genomics UK (COG-UK) Consortium	Jacquelyn Wynn et al
England/ALDP-1807DDA/2021	EPI_ISL_2850395	2021-06-25	Lighthouse Lab in Alderley Park	Wellcome Sanger Institute for the COVID-19 Genomics UK (COG-UK) Consortium	Jacquelyn Wynn et al
England/ALDP-180B3C5/2021	EPI_ISL_2849128	2021-06-29	Lighthouse Lab in Alderley Park	Wellcome Sanger Institute for the COVID-19 Genomics UK (COG-UK) Consortium	Jacquelyn Wynn et al
England/ALDP-184E690/2021	EPI_ISL_2913390	2021-06-29	Lighthouse Lab in Alderley Park	Wellcome Sanger Institute for the COVID-19 Genomics UK (COG-UK) Consortium	Jacquelyn Wynn et al
England/ALDP-1853416/2021	EPI_ISL_2914526	2021-06-29	Lighthouse Lab in Alderley Park	Wellcome Sanger Institute for the COVID-19 Genomics UK (COG-UK) Consortium	Jacquelyn Wynn et al
England/ALDP-18641DF/2021	EPI_ISL_2907768	2021-07-02	Lighthouse Lab in Alderley Park	Wellcome Sanger Institute for the COVID-19 Genomics UK (COG-UK) Consortium	Jacquelyn Wynn et al
England/ALDP-187060E/2021	EPI_ISL_2909553	2021-06-29	Lighthouse Lab in Alderley Park	Wellcome Sanger Institute for the COVID-19 Genomics UK (COG-UK) Consortium	Jacquelyn Wynn et al
England/ALDP-187E020/2021	EPI_ISL_2910322	2021-06-30	Lighthouse Lab in Alderley Park	Wellcome Sanger Institute for the COVID-19 Genomics UK (COG-UK) Consortium	Jacquelyn Wynn et al
England/ALDP-18874EC/2021	EPI_ISL_2962927	2021-07-04	Lighthouse Lab in Alderley Park	Wellcome Sanger Institute for the COVID-19 Genomics UK (COG-UK) Consortium	Jacquelyn Wynn et al
England/ALDP-1887C11/2021	EPI_ISL_2962965	2021-07-04	Lighthouse Lab in Alderley Park	Wellcome Sanger Institute for the COVID-19 Genomics UK (COG-UK) Consortium	Jacquelyn Wynn et al
England/ALDP-1887EFD/2021	EPI_ISL_2963067	2021-07-03	Lighthouse Lab in Alderley Park	Wellcome Sanger Institute for the COVID-19 Genomics UK (COG-UK) Consortium	Jacquelyn Wynn et al
England/ALDP-18880BA/2021	EPI_ISL_2963072	2021-07-01	Lighthouse Lab in Alderley Park	Wellcome Sanger Institute for the COVID-19 Genomics UK (COG-UK) Consortium	Jacquelyn Wynn et al
England/ALDP-18A761D/2021	EPI_ISL_2974432	2021-07-05	Lighthouse Lab in Alderley Park	Wellcome Sanger Institute for the COVID-19 Genomics UK (COG-UK) Consortium	Jacquelyn Wynn et al
England/ALDP-18BC34B/2021	EPI_ISL_2971249	2021-07-07	Lighthouse Lab in Alderley Park	Wellcome Sanger Institute for the COVID-19 Genomics UK (COG-UK) Consortium	Jacquelyn Wynn et al
England/ALDP-18CF776/2021	EPI_ISL_2973578	2021-07-07	Lighthouse Lab in Alderley Park	Wellcome Sanger Institute for the COVID-19 Genomics UK (COG-UK) Consortium	Jacquelyn Wynn et al
England/ALDP-18CF98F/2021	EPI_ISL_2973536	2021-07-07	Lighthouse Lab in Alderley Park	Wellcome Sanger Institute for the COVID-19 Genomics UK (COG-UK) Consortium	Jacquelyn Wynn et al
England/ALDP-18E915A/2021	EPI_ISL_2995064	2021-07-06	Lighthouse Lab in Alderley Park	Wellcome Sanger Institute for the COVID-19 Genomics UK (COG-UK) Consortium	Jacquelyn Wynn et al
England/ALDP-1915CCC/2021	EPI_ISL_3013681	2021-07-12	Lighthouse Lab in Alderley Park	Wellcome Sanger Institute for the COVID-19 Genomics UK (COG-UK) Consortium	Jacquelyn Wynn et al
England/ALDP-1937CD3/2021	EPI_ISL_3042809	2021-07-12	Lighthouse Lab in Alderley Park	Wellcome Sanger Institute for the COVID-19 Genomics UK (COG-UK) Consortium	Jacquelyn Wynn et al
England/ALDP-19448EE/2021	EPI_ISL_3043155	2021-07-14	Lighthouse Lab in Alderley Park	Wellcome Sanger Institute for the COVID-19 Genomics UK (COG-UK) Consortium	Jacquelyn Wynn et al
England/ALDP-1949FD5/2021	EPI_ISL_3027721	2021-07-14	Lighthouse Lab in Alderley Park	Wellcome Sanger Institute for the COVID-19 Genomics UK (COG-UK) Consortium	Jacquelyn Wynn et al
England/ALDP-19604BB/2021	EPI_ISL_3052332	2021-07-16	Lighthouse Lab in Alderley Park	Wellcome Sanger Institute for the COVID-19 Genomics UK (COG-UK) Consortium	Jacquelyn Wynn et al
England/ALDP-1963588/2021	EPI_ISL_3051899	2021-07-16	Lighthouse Lab in Alderley Park	Wellcome Sanger Institute for the COVID-19 Genomics UK (COG-UK) Consortium	Jacquelyn Wynn et al
England/ALDP-1982EE2/2021	EPI_ISL_3108971	2021-07-16	Lighthouse Lab in Alderley Park	Wellcome Sanger Institute for the COVID-19 Genomics UK (COG-UK) Consortium	Jacquelyn Wynn et al
England/ALDP-1983212/2021	EPI_ISL_3109106	2021-07-16	Lighthouse Lab in Alderley Park	Wellcome Sanger Institute for the COVID-19 Genomics UK (COG-UK) Consortium	Jacquelyn Wynn et al
England/ALDP-1987409/2021	EPI_ISL_3108380	2021-07-16	Lighthouse Lab in Alderley Park	Wellcome Sanger Institute for the COVID-19 Genomics UK (COG-UK) Consortium	Jacquelyn Wynn et al
England/ALDP-199A01E/2021	EPI_ISL_3108720	2021-07-18	Lighthouse Lab in Alderley Park	Wellcome Sanger Institute for the COVID-19 Genomics UK (COG-UK) Consortium	Jacquelyn Wynn et al
England/ALDP-199A49A/2021	EPI_ISL_3108841	2021-07-18	Lighthouse Lab in Alderley Park	Wellcome Sanger Institute for the COVID-19 Genomics UK (COG-UK) Consortium	Jacquelyn Wynn et al
England/ALDP-19A8DF8/2021	EPI_ISL_3109134	2021-07-15	Lighthouse Lab in Alderley Park	Wellcome Sanger Institute for the COVID-19 Genomics UK (COG-UK) Consortium	Jacquelyn Wynn et al
England/ALDP-19A8EE6/2021	EPI_ISL_3109227	2021-07-19	Lighthouse Lab in Alderley Park	Wellcome Sanger Institute for the COVID-19 Genomics UK (COG-UK) Consortium	Jacquelyn Wynn et al
England/ALDP-19AD203/2021	EPI_ISL_3094221	2021-07-19	Lighthouse Lab in Alderley Park	Wellcome Sanger Institute for the COVID-19 Genomics UK (COG-UK) Consortium	Jacquelyn Wynn et al
England/ALDP-19AF043/2021	EPI_ISL_3094071	2021-07-16	Lighthouse Lab in Alderley Park	Wellcome Sanger Institute for the COVID-19 Genomics UK (COG-UK) Consortium	Jacquelyn Wynn et al
England/ALDP-19C5D31/2021	EPI_ISL_3108124	2021-07-20	Lighthouse Lab in Alderley Park	Wellcome Sanger Institute for the COVID-19 Genomics UK (COG-UK) Consortium	Jacquelyn Wynn et al
England/ALDP-19C8C9B/2021	EPI_ISL_3106770	2021-07-20	Lighthouse Lab in Alderley Park	Wellcome Sanger Institute for the COVID-19 Genomics UK (COG-UK) Consortium	Jacquelyn Wynn et al
England/ALDP-19CC5F6/2021	EPI_ISL_3107492	2021-07-21	Lighthouse Lab in Alderley Park	Wellcome Sanger Institute for the COVID-19 Genomics UK (COG-UK) Consortium	Jacquelyn Wynn et al
England/ALDP-19CC71E/2021	EPI_ISL_3107650	2021-07-21	Lighthouse Lab in Alderley Park	Wellcome Sanger Institute for the COVID-19 Genomics UK (COG-UK) Consortium	Jacquelyn Wynn et al
England/ALDP-19CDCE1/2021	EPI_ISL_3126161	2021-07-21	Lighthouse Lab in Alderley Park	Wellcome Sanger Institute for the COVID-19 Genomics UK (COG-UK) Consortium	Jacquelyn Wynn et al
England/ALDP-19CDD1B/2021	EPI_ISL_3126201	2021-07-21	Lighthouse Lab in Alderley Park	Wellcome Sanger Institute for the COVID-19 Genomics UK (COG-UK) Consortium	Jacquelyn Wynn et al
England/ALDP-19CE61F/2021	EPI_ISL_3125437	2021-07-21	Lighthouse Lab in Alderley Park	Wellcome Sanger Institute for the COVID-19 Genomics UK (COG-UK) Consortium	Jacquelyn Wynn et al
England/ALDP-19CF61E/2021	EPI_ISL_3125345	2021-07-21	Lighthouse Lab in Alderley Park	Wellcome Sanger Institute for the COVID-19 Genomics UK (COG-UK) Consortium	Jacquelyn Wynn et al
England/ALDP-19CF7DF/2021	EPI_ISL_3125235	2021-07-21	Lighthouse Lab in Alderley Park	Wellcome Sanger Institute for the COVID-19 Genomics UK (COG-UK) Consortium	Jacquelyn Wynn et al
England/ALDP-19D2681/2021	EPI_ISL_3126608	2021-07-18	Lighthouse Lab in Alderley Park	Wellcome Sanger Institute for the COVID-19 Genomics UK (COG-UK) Consortium	Jacquelyn Wynn et al
England/ALDP-19D4E69/2021	EPI_ISL_3140574	2021-07-21	Lighthouse Lab in Alderley Park	Wellcome Sanger Institute for the COVID-19 Genomics UK (COG-UK) Consortium	Jacquelyn Wynn et al
England/ALDP-19D5017/2021	EPI_ISL_3140763	2021-07-21	Lighthouse Lab in Alderley Park	Wellcome Sanger Institute for the COVID-19 Genomics UK (COG-UK) Consortium	Jacquelyn Wynn et al
England/ALDP-19EAE15/2021	EPI_ISL_3139871	2021-07-22	Lighthouse Lab in Alderley Park	Wellcome Sanger Institute for the COVID-19 Genomics UK (COG-UK) Consortium	Jacquelyn Wynn et al
England/ALDP-B1F74A/2020	EPI_ISL_646065	2020-11-01	Lighthouse Lab in Alderley Park	Wellcome Sanger Institute for the COVID-19 Genomics UK (COG-UK) Consortium	Jacquelyn Wynn et al
England/ALDP-B5BB91/2020	EPI_ISL_655523	2020-11-10	Lighthouse Lab in Alderley Park	Wellcome Sanger Institute for the COVID-19 Genomics UK (COG-UK) Consortium	Jacquelyn Wynn et al
England/ALDP-B5BCE9/2020	EPI_ISL_655513	2020-11-09	Lighthouse Lab in Alderley Park	Wellcome Sanger Institute for the COVID-19 Genomics UK (COG-UK) Consortium	Jacquelyn Wynn et al
England/ALDP-B5BD5F/2020	EPI_ISL_655610	2020-11-09	Lighthouse Lab in Alderley Park	Wellcome Sanger Institute for the COVID-19 Genomics UK (COG-UK) Consortium	Jacquelyn Wynn et al
England/ALDP-B5BF4A/2020	EPI_ISL_655639	2020-11-09	Lighthouse Lab in Alderley Park	Wellcome Sanger Institute for the COVID-19 Genomics UK (COG-UK) Consortium	Jacquelyn Wynn et al
England/ALDP-B5C662/2020	EPI_ISL_655782	2020-11-09	Lighthouse Lab in Alderley Park	Wellcome Sanger Institute for the COVID-19 Genomics UK (COG-UK) Consortium	Jacquelyn Wynn et al
England/ALDP-B5C69F/2020	EPI_ISL_655657	2020-11-09	Lighthouse Lab in Alderley Park	Wellcome Sanger Institute for the COVID-19 Genomics UK (COG-UK) Consortium	Jacquelyn Wynn et al
England/ALDP-B5C8C6/2020	EPI_ISL_655715	2020-11-08	Lighthouse Lab in Alderley Park	Wellcome Sanger Institute for the COVID-19 Genomics UK (COG-UK) Consortium	Jacquelyn Wynn et al
England/ALDP-B5CA39/2020	EPI_ISL_655860	2020-11-08	Lighthouse Lab in Alderley Park	Wellcome Sanger Institute for the COVID-19 Genomics UK (COG-UK) Consortium	Jacquelyn Wynn et al
England/ALDP-B5DDA8/2020	EPI_ISL_723592	2020-11-08	Northumbria University / South Tees Hospitals NHS Foundation Trust / North Cumbria Integrated Care NHS Foundation Trust / North Tees and Hartlepool NHS Foundation Trust / Newcastle Hospitals NHS Foundation Trust	COVID-19 Genomics UK (COG-UK) Consortium	Darren L Smith et al
England/ALDP-B620D4/2020	EPI_ISL_656674	2020-11-08	Lighthouse Lab in Alderley Park	Wellcome Sanger Institute for the COVID-19 Genomics UK (COG-UK) Consortium	Jacquelyn Wynn et al
England/ALDP-B63DEB/2020	EPI_ISL_655453	2020-11-08	Lighthouse Lab in Alderley Park	Wellcome Sanger Institute for the COVID-19 Genomics UK (COG-UK) Consortium	Jacquelyn Wynn et al
England/ALDP-B748B9/2020	EPI_ISL_678953	2020-11-12	Queens Medical Centre, Clinical Microbiology Department / DeepSeq Nottingham	COVID-19 Genomics UK (COG-UK) Consortium	Gemma Clark et al
England/ALDP-B82BA0/2020	EPI_ISL_675365	2020-11-14	Lighthouse Lab in Alderley Park	Wellcome Sanger Institute for the COVID-19 Genomics UK (COG-UK) Consortium	Jacquelyn Wynn et al
England/ALDP-B82C07/2020	EPI_ISL_675396	2020-11-14	Lighthouse Lab in Alderley Park	Wellcome Sanger Institute for the COVID-19 Genomics UK (COG-UK) Consortium	Jacquelyn Wynn et al
England/ALDP-B83732/2020	EPI_ISL_675421	2020-11-14	Lighthouse Lab in Alderley Park	Wellcome Sanger Institute for the COVID-19 Genomics UK (COG-UK) Consortium	Jacquelyn Wynn et al
England/ALDP-B844A3/2020	EPI_ISL_675465	2020-11-14	Lighthouse Lab in Alderley Park	Wellcome Sanger Institute for the COVID-19 Genomics UK (COG-UK) Consortium	Jacquelyn Wynn et al
England/ALDP-BB28BF/2020	EPI_ISL_702640	2020-11-19	Lighthouse Lab in Alderley Park	Wellcome Sanger Institute for the COVID-19 Genomics UK (COG-UK) Consortium	Jacquelyn Wynn et al
England/ALDP-BB2A13/2020	EPI_ISL_702622	2020-11-19	Lighthouse Lab in Alderley Park	Wellcome Sanger Institute for the COVID-19 Genomics UK (COG-UK) Consortium	Jacquelyn Wynn et al
England/ALDP-BB3335/2020	EPI_ISL_703154	2020-11-20	Lighthouse Lab in Alderley Park	Wellcome Sanger Institute for the COVID-19 Genomics UK (COG-UK) Consortium	Jacquelyn Wynn et al
England/ALDP-BB33EA/2020	EPI_ISL_703244	2020-11-19	Lighthouse Lab in Alderley Park	Wellcome Sanger Institute for the COVID-19 Genomics UK (COG-UK) Consortium	Jacquelyn Wynn et al
England/ALDP-BB34E7/2020	EPI_ISL_703151	2020-11-19	Lighthouse Lab in Alderley Park	Wellcome Sanger Institute for the COVID-19 Genomics UK (COG-UK) Consortium	Jacquelyn Wynn et al
England/ALDP-BB35B7/2020	EPI_ISL_701698	2020-11-19	Lighthouse Lab in Alderley Park	Wellcome Sanger Institute for the COVID-19 Genomics UK (COG-UK) Consortium	Jacquelyn Wynn et al
England/ALDP-BB3687/2020	EPI_ISL_703164	2020-11-19	Lighthouse Lab in Alderley Park	Wellcome Sanger Institute for the COVID-19 Genomics UK (COG-UK) Consortium	Jacquelyn Wynn et al
England/ALDP-BB3906/2020	EPI_ISL_701843	2020-11-19	Lighthouse Lab in Alderley Park	Wellcome Sanger Institute for the COVID-19 Genomics UK (COG-UK) Consortium	Jacquelyn Wynn et al
England/ALDP-BB3A9A/2020	EPI_ISL_701683	2020-11-19	Lighthouse Lab in Alderley Park	Wellcome Sanger Institute for the COVID-19 Genomics UK (COG-UK) Consortium	Jacquelyn Wynn et al
England/ALDP-BB3BF1/2020	EPI_ISL_701932	2020-11-19	Lighthouse Lab in Alderley Park	Wellcome Sanger Institute for the COVID-19 Genomics UK (COG-UK) Consortium	Jacquelyn Wynn et al
England/ALDP-BB3C3A/2020	EPI_ISL_701675	2020-11-19	Lighthouse Lab in Alderley Park	Wellcome Sanger Institute for the COVID-19 Genomics UK (COG-UK) Consortium	Jacquelyn Wynn et al
England/ALDP-BB47ED/2020	EPI_ISL_702376	2020-11-19	Lighthouse Lab in Alderley Park	Wellcome Sanger Institute for the COVID-19 Genomics UK (COG-UK) Consortium	Jacquelyn Wynn et al
England/ALDP-BB4E42/2020	EPI_ISL_702497	2020-11-20	Lighthouse Lab in Alderley Park	Wellcome Sanger Institute for the COVID-19 Genomics UK (COG-UK) Consortium	Jacquelyn Wynn et al
England/ALDP-BB53D9/2020	EPI_ISL_701776	2020-11-21	Lighthouse Lab in Alderley Park	Wellcome Sanger Institute for the COVID-19 Genomics UK (COG-UK) Consortium	Jacquelyn Wynn et al
England/ALDP-BB5DBD/2020	EPI_ISL_702804	2020-11-19	Lighthouse Lab in Alderley Park	Wellcome Sanger Institute for the COVID-19 Genomics UK (COG-UK) Consortium	Jacquelyn Wynn et al
England/ALDP-BB99D3/2020	EPI_ISL_702962	2020-11-20	Lighthouse Lab in Alderley Park	Wellcome Sanger Institute for the COVID-19 Genomics UK (COG-UK) Consortium	Jacquelyn Wynn et al
England/ALDP-BBB4D0/2020	EPI_ISL_701801	2020-11-21	Lighthouse Lab in Alderley Park	Wellcome Sanger Institute for the COVID-19 Genomics UK (COG-UK) Consortium	Jacquelyn Wynn et al
England/ALDP-BC6469/2020	EPI_ISL_721516	2020-11-20	Lighthouse Lab in Alderley Park	Wellcome Sanger Institute for the COVID-19 Genomics UK (COG-UK) Consortium	Jacquelyn Wynn et al
England/ALDP-BC726E/2020	EPI_ISL_915746	2020-11-22	Lighthouse Lab in Alderley Park	Wellcome Sanger Institute for the COVID-19 Genomics UK (COG-UK) Consortium	Jacquelyn Wynn et al
England/ALDP-BC91E7/2020	EPI_ISL_915683	2020-11-23	Lighthouse Lab in Alderley Park	Wellcome Sanger Institute for the COVID-19 Genomics UK (COG-UK) Consortium	Jacquelyn Wynn et al
England/ALDP-C04A3F/2020	EPI_ISL_720845	2020-12-04	Lighthouse Lab in Alderley Park	Wellcome Sanger Institute for the COVID-19 Genomics UK (COG-UK) Consortium	Jacquelyn Wynn et al
England/ALDP-C04BC3/2020	EPI_ISL_720686	2020-12-04	Lighthouse Lab in Alderley Park	Wellcome Sanger Institute for the COVID-19 Genomics UK (COG-UK) Consortium	Jacquelyn Wynn et al
England/ALDP-C06156/2020	EPI_ISL_709303	2020-12-05	Lighthouse Lab in Alderley Park	Wellcome Sanger Institute for the COVID-19 Genomics UK (COG-UK) Consortium	Jacquelyn Wynn et al
England/ALDP-C0629F/2020	EPI_ISL_709338	2020-12-05	Lighthouse Lab in Alderley Park	Wellcome Sanger Institute for the COVID-19 Genomics UK (COG-UK) Consortium	Jacquelyn Wynn et al
England/ALDP-C06639/2020	EPI_ISL_709455	2020-12-05	Lighthouse Lab in Alderley Park	Wellcome Sanger Institute for the COVID-19 Genomics UK (COG-UK) Consortium	Jacquelyn Wynn et al
England/ALDP-C06648/2020	EPI_ISL_709321	2020-12-05	Lighthouse Lab in Alderley Park	Wellcome Sanger Institute for the COVID-19 Genomics UK (COG-UK) Consortium	Jacquelyn Wynn et al
England/ALDP-C0698B/2020	EPI_ISL_709566	2020-12-05	Lighthouse Lab in Alderley Park	Wellcome Sanger Institute for the COVID-19 Genomics UK (COG-UK) Consortium	Jacquelyn Wynn et al
England/ALDP-C069E5/2020	EPI_ISL_709538	2020-12-05	Lighthouse Lab in Alderley Park	Wellcome Sanger Institute for the COVID-19 Genomics UK (COG-UK) Consortium	Jacquelyn Wynn et al
England/ALDP-C25D3F/2020	EPI_ISL_782843	2020-11-05	Lighthouse Lab in Alderley Park	Wellcome Sanger Institute for the COVID-19 Genomics UK (COG-UK) Consortium	Jacquelyn Wynn et al
England/ALDP-C393DC/2020	EPI_ISL_731275	2020-12-08	Lighthouse Lab in Alderley Park	Wellcome Sanger Institute for the COVID-19 Genomics UK (COG-UK) Consortium	Jacquelyn Wynn et al
England/ALDP-C3949D/2020	EPI_ISL_731374	2020-12-09	Lighthouse Lab in Alderley Park	Wellcome Sanger Institute for the COVID-19 Genomics UK (COG-UK) Consortium	Jacquelyn Wynn et al
England/ALDP-C396C4/2020	EPI_ISL_731409	2020-12-09	Lighthouse Lab in Alderley Park	Wellcome Sanger Institute for the COVID-19 Genomics UK (COG-UK) Consortium	Jacquelyn Wynn et al
England/ALDP-C397B2/2020	EPI_ISL_731350	2020-12-09	Lighthouse Lab in Alderley Park	Wellcome Sanger Institute for the COVID-19 Genomics UK (COG-UK) Consortium	Jacquelyn Wynn et al
England/ALDP-C39837/2020	EPI_ISL_731277	2020-12-09	Lighthouse Lab in Alderley Park	Wellcome Sanger Institute for the COVID-19 Genomics UK (COG-UK) Consortium	Jacquelyn Wynn et al
England/ALDP-C39AE6/2020	EPI_ISL_731294	2020-12-09	Lighthouse Lab in Alderley Park	Wellcome Sanger Institute for the COVID-19 Genomics UK (COG-UK) Consortium	Jacquelyn Wynn et al
England/ALDP-C39F41/2020	EPI_ISL_731088	2020-12-08	Lighthouse Lab in Alderley Park	Wellcome Sanger Institute for the COVID-19 Genomics UK (COG-UK) Consortium	Jacquelyn Wynn et al
England/ALDP-C3A12C/2020	EPI_ISL_730842	2020-12-08	Lighthouse Lab in Alderley Park	Wellcome Sanger Institute for the COVID-19 Genomics UK (COG-UK) Consortium	Jacquelyn Wynn et al
England/ALDP-C3A3BD/2020	EPI_ISL_731026	2020-12-08	Lighthouse Lab in Alderley Park	Wellcome Sanger Institute for the COVID-19 Genomics UK (COG-UK) Consortium	Jacquelyn Wynn et al
England/ALDP-C3A54E/2020	EPI_ISL_731475	2020-12-08	Lighthouse Lab in Alderley Park	Wellcome Sanger Institute for the COVID-19 Genomics UK (COG-UK) Consortium	Jacquelyn Wynn et al
England/ALDP-C3AA4F/2020	EPI_ISL_731854	2020-12-09	Lighthouse Lab in Alderley Park	Wellcome Sanger Institute for the COVID-19 Genomics UK (COG-UK) Consortium	Jacquelyn Wynn et al
England/ALDP-C3AAC7/2020	EPI_ISL_731565	2020-12-09	Lighthouse Lab in Alderley Park	Wellcome Sanger Institute for the COVID-19 Genomics UK (COG-UK) Consortium	Jacquelyn Wynn et al
England/ALDP-C3ACEF/2020	EPI_ISL_731356	2020-12-08	Lighthouse Lab in Alderley Park	Wellcome Sanger Institute for the COVID-19 Genomics UK (COG-UK) Consortium	Jacquelyn Wynn et al
England/ALDP-C3B05B/2020	EPI_ISL_731648	2020-12-09	Lighthouse Lab in Alderley Park	Wellcome Sanger Institute for the COVID-19 Genomics UK (COG-UK) Consortium	Jacquelyn Wynn et al
England/ALDP-C3B0F1/2020	EPI_ISL_731680	2020-12-08	Lighthouse Lab in Alderley Park	Wellcome Sanger Institute for the COVID-19 Genomics UK (COG-UK) Consortium	Jacquelyn Wynn et al
England/ALDP-C3B194/2020	EPI_ISL_730715	2020-12-09	Lighthouse Lab in Alderley Park	Wellcome Sanger Institute for the COVID-19 Genomics UK (COG-UK) Consortium	Jacquelyn Wynn et al
England/ALDP-C3B2FB/2020	EPI_ISL_731808	2020-12-09	Lighthouse Lab in Alderley Park	Wellcome Sanger Institute for the COVID-19 Genomics UK (COG-UK) Consortium	Jacquelyn Wynn et al
England/ALDP-C3B70B/2020	EPI_ISL_731058	2020-12-10	Lighthouse Lab in Alderley Park	Wellcome Sanger Institute for the COVID-19 Genomics UK (COG-UK) Consortium	Jacquelyn Wynn et al
England/ALDP-C3BE9D/2020	EPI_ISL_731627	2020-12-10	Lighthouse Lab in Alderley Park	Wellcome Sanger Institute for the COVID-19 Genomics UK (COG-UK) Consortium	Jacquelyn Wynn et al
England/ALDP-C3C588/2020	EPI_ISL_731239	2020-12-10	Lighthouse Lab in Alderley Park	Wellcome Sanger Institute for the COVID-19 Genomics UK (COG-UK) Consortium	Jacquelyn Wynn et al
England/ALDP-C3C5F1/2020	EPI_ISL_731064	2020-12-10	Lighthouse Lab in Alderley Park	Wellcome Sanger Institute for the COVID-19 Genomics UK (COG-UK) Consortium	Jacquelyn Wynn et al
England/ALDP-C482CE/2020	EPI_ISL_718926	2020-12-11	Lighthouse Lab in Alderley Park	Wellcome Sanger Institute for the COVID-19 Genomics UK (COG-UK) Consortium	Jacquelyn Wynn et al
England/ALDP-C482DD/2020	EPI_ISL_736544	2020-12-11	Lighthouse Lab in Alderley Park	Wellcome Sanger Institute for the COVID-19 Genomics UK (COG-UK) Consortium	Jacquelyn Wynn et al
England/ALDP-C57D07/2020	EPI_ISL_735967	2020-12-14	Lighthouse Lab in Alderley Park	Wellcome Sanger Institute for the COVID-19 Genomics UK (COG-UK) Consortium	Jacquelyn Wynn et al
England/ALDP-C57E7D/2020	EPI_ISL_735898	2020-12-13	Lighthouse Lab in Alderley Park	Wellcome Sanger Institute for the COVID-19 Genomics UK (COG-UK) Consortium	Jacquelyn Wynn et al
England/ALDP-C58726/2020	EPI_ISL_735885	2020-12-13	Lighthouse Lab in Alderley Park	Wellcome Sanger Institute for the COVID-19 Genomics UK (COG-UK) Consortium	Jacquelyn Wynn et al
England/ALDP-C59716/2020	EPI_ISL_736133	2020-12-13	Lighthouse Lab in Alderley Park	Wellcome Sanger Institute for the COVID-19 Genomics UK (COG-UK) Consortium	Jacquelyn Wynn et al
England/ALDP-C698B6/2020	EPI_ISL_820258	2020-12-14	Lighthouse Lab in Alderley Park	Wellcome Sanger Institute for the COVID-19 Genomics UK (COG-UK) Consortium	Jacquelyn Wynn et al
England/ALDP-C699C2/2020	EPI_ISL_820592	2020-12-14	Lighthouse Lab in Alderley Park	Wellcome Sanger Institute for the COVID-19 Genomics UK (COG-UK) Consortium	Jacquelyn Wynn et al
England/ALDP-C69B53/2020	EPI_ISL_820463	2020-12-14	Lighthouse Lab in Alderley Park	Wellcome Sanger Institute for the COVID-19 Genomics UK (COG-UK) Consortium	Jacquelyn Wynn et al
England/ALDP-C6B1D7/2020	EPI_ISL_820532	2020-12-14	Lighthouse Lab in Alderley Park	Wellcome Sanger Institute for the COVID-19 Genomics UK (COG-UK) Consortium	Jacquelyn Wynn et al
England/ALDP-C6B6F6/2020	EPI_ISL_778529	2020-12-14	Lighthouse Lab in Alderley Park	Wellcome Sanger Institute for the COVID-19 Genomics UK (COG-UK) Consortium	Jacquelyn Wynn et al
England/ALDP-C6BE85/2020	EPI_ISL_778562	2020-12-14	Lighthouse Lab in Alderley Park	Wellcome Sanger Institute for the COVID-19 Genomics UK (COG-UK) Consortium	Jacquelyn Wynn et al
England/ALDP-C88DC1/2020	EPI_ISL_756624	2020-12-16	Lighthouse Lab in Alderley Park	Wellcome Sanger Institute for the COVID-19 Genomics UK (COG-UK) Consortium	Jacquelyn Wynn et al
England/ALDP-C8B696/2020	EPI_ISL_756550	2020-12-16	Lighthouse Lab in Alderley Park	Wellcome Sanger Institute for the COVID-19 Genomics UK (COG-UK) Consortium	Jacquelyn Wynn et al
England/ALDP-C8BC85/2020	EPI_ISL_777017	2020-12-15	Lighthouse Lab in Alderley Park	Wellcome Sanger Institute for the COVID-19 Genomics UK (COG-UK) Consortium	Jacquelyn Wynn et al
England/ALDP-C8BFE6/2020	EPI_ISL_777186	2020-12-15	Lighthouse Lab in Alderley Park	Wellcome Sanger Institute for the COVID-19 Genomics UK (COG-UK) Consortium	Jacquelyn Wynn et al
England/ALDP-C8CA20/2020	EPI_ISL_777026	2020-12-15	Lighthouse Lab in Alderley Park	Wellcome Sanger Institute for the COVID-19 Genomics UK (COG-UK) Consortium	Jacquelyn Wynn et al
England/ALDP-C8E6A2/2020	EPI_ISL_777530	2020-12-15	Lighthouse Lab in Alderley Park	Wellcome Sanger Institute for the COVID-19 Genomics UK (COG-UK) Consortium	Jacquelyn Wynn et al
England/ALDP-CB4588/2020	EPI_ISL_761025	2020-12-18	Lighthouse Lab in Alderley Park	Wellcome Sanger Institute for the COVID-19 Genomics UK (COG-UK) Consortium	Jacquelyn Wynn et al
England/ALDP-CB4A4D/2020	EPI_ISL_761083	2020-12-17	Lighthouse Lab in Alderley Park	Wellcome Sanger Institute for the COVID-19 Genomics UK (COG-UK) Consortium	Jacquelyn Wynn et al
England/ALDP-CB653B/2020	EPI_ISL_761304	2020-12-17	Lighthouse Lab in Alderley Park	Wellcome Sanger Institute for the COVID-19 Genomics UK (COG-UK) Consortium	Jacquelyn Wynn et al
England/ALDP-CC05B6/2020	EPI_ISL_760608	2020-12-19	Lighthouse Lab in Alderley Park	Wellcome Sanger Institute for the COVID-19 Genomics UK (COG-UK) Consortium	Jacquelyn Wynn et al
England/ALDP-CE15A0/2020	EPI_ISL_800090	2020-12-27	Lighthouse Lab in Alderley Park	Wellcome Sanger Institute for the COVID-19 Genomics UK (COG-UK) Consortium	Jacquelyn Wynn et al
England/ALDP-CE1BBD/2020	EPI_ISL_799644	2020-12-25	Lighthouse Lab in Alderley Park	Wellcome Sanger Institute for the COVID-19 Genomics UK (COG-UK) Consortium	Jacquelyn Wynn et al
England/ALDP-CE2035/2020	EPI_ISL_799868	2020-12-19	Lighthouse Lab in Alderley Park	Wellcome Sanger Institute for the COVID-19 Genomics UK (COG-UK) Consortium	Jacquelyn Wynn et al
England/ALDP-CE2994/2020	EPI_ISL_799943	2020-12-27	Lighthouse Lab in Alderley Park	Wellcome Sanger Institute for the COVID-19 Genomics UK (COG-UK) Consortium	Jacquelyn Wynn et al
England/ALDP-CE2B52/2020	EPI_ISL_800525	2020-12-27	Lighthouse Lab in Alderley Park	Wellcome Sanger Institute for the COVID-19 Genomics UK (COG-UK) Consortium	Jacquelyn Wynn et al
England/ALDP-CED2F8/2020	EPI_ISL_781912	2020-12-17	Lighthouse Lab in Alderley Park	Wellcome Sanger Institute for the COVID-19 Genomics UK (COG-UK) Consortium	Jacquelyn Wynn et al
England/ALDP-CED4C5/2020	EPI_ISL_782072	2020-12-17	Lighthouse Lab in Alderley Park	Wellcome Sanger Institute for the COVID-19 Genomics UK (COG-UK) Consortium	Jacquelyn Wynn et al
England/ALDP-CEFBFB/2020	EPI_ISL_782043	2020-12-16	Lighthouse Lab in Alderley Park	Wellcome Sanger Institute for the COVID-19 Genomics UK (COG-UK) Consortium	Jacquelyn Wynn et al
England/ALDP-CEFC52/2020	EPI_ISL_781894	2020-12-17	Lighthouse Lab in Alderley Park	Wellcome Sanger Institute for the COVID-19 Genomics UK (COG-UK) Consortium	Jacquelyn Wynn et al
England/ALDP-CF11F4/2020	EPI_ISL_782100	2020-12-17	Lighthouse Lab in Alderley Park	Wellcome Sanger Institute for the COVID-19 Genomics UK (COG-UK) Consortium	Jacquelyn Wynn et al
England/ALDP-D3FBFB/2020	EPI_ISL_798386	2020-12-27	Lighthouse Lab in Alderley Park	Wellcome Sanger Institute for the COVID-19 Genomics UK (COG-UK) Consortium	Jacquelyn Wynn et al
England/ALDP-D4069C/2020	EPI_ISL_798676	2020-12-27	Lighthouse Lab in Alderley Park	Wellcome Sanger Institute for the COVID-19 Genomics UK (COG-UK) Consortium	Jacquelyn Wynn et al
England/ALDP-DA0CF2/2020	EPI_ISL_797096	2020-12-29	Lighthouse Lab in Alderley Park	Wellcome Sanger Institute for the COVID-19 Genomics UK (COG-UK) Consortium	Jacquelyn Wynn et al
England/ALDP-DA37FE/2020	EPI_ISL_796950	2020-12-30	Lighthouse Lab in Alderley Park	Wellcome Sanger Institute for the COVID-19 Genomics UK (COG-UK) Consortium	Jacquelyn Wynn et al
England/ALDP-DA63D9/2020	EPI_ISL_797050	2020-12-30	Lighthouse Lab in Alderley Park	Wellcome Sanger Institute for the COVID-19 Genomics UK (COG-UK) Consortium	Jacquelyn Wynn et al
England/ALDP-DA6791/2020	EPI_ISL_797000	2020-12-30	Lighthouse Lab in Alderley Park	Wellcome Sanger Institute for the COVID-19 Genomics UK (COG-UK) Consortium	Jacquelyn Wynn et al
England/ALDP-DB1E61/2020	EPI_ISL_821971	2020-12-31	Lighthouse Lab in Alderley Park	Wellcome Sanger Institute for the COVID-19 Genomics UK (COG-UK) Consortium	Jacquelyn Wynn et al
England/ALDP-DC5FD0/2020	EPI_ISL_822149	2020-12-31	Lighthouse Lab in Alderley Park	Wellcome Sanger Institute for the COVID-19 Genomics UK (COG-UK) Consortium	Jacquelyn Wynn et al
England/ALDP-DCB480/2020	EPI_ISL_822020	2020-12-31	Lighthouse Lab in Alderley Park	Wellcome Sanger Institute for the COVID-19 Genomics UK (COG-UK) Consortium	Jacquelyn Wynn et al
England/ALDP-DCB7D2/2020	EPI_ISL_822093	2020-12-02	Lighthouse Lab in Alderley Park	Wellcome Sanger Institute for the COVID-19 Genomics UK (COG-UK) Consortium	Jacquelyn Wynn et al
England/ALDP-E2B11D/2020	EPI_ISL_821271	2020-12-31	Lighthouse Lab in Alderley Park	Wellcome Sanger Institute for the COVID-19 Genomics UK (COG-UK) Consortium	Jacquelyn Wynn et al
England/ALDP-EE291A/2020	EPI_ISL_834870	2020-12-31	Lighthouse Lab in Alderley Park	Wellcome Sanger Institute for the COVID-19 Genomics UK (COG-UK) Consortium	Jacquelyn Wynn et al
England/ALDP-EE8AF3/2021	EPI_ISL_834514	2021-01-02	Lighthouse Lab in Alderley Park	Wellcome Sanger Institute for the COVID-19 Genomics UK (COG-UK) Consortium	Jacquelyn Wynn et al
England/ALDP-EED9F1/2020	EPI_ISL_834343	2020-12-25	Lighthouse Lab in Alderley Park	Wellcome Sanger Institute for the COVID-19 Genomics UK (COG-UK) Consortium	Jacquelyn Wynn et al
England/ALDP-EF0D4A/2021	EPI_ISL_834350	2021-01-03	Lighthouse Lab in Alderley Park	Wellcome Sanger Institute for the COVID-19 Genomics UK (COG-UK) Consortium	Jacquelyn Wynn et al
England/ALDP-EF11E3/2021	EPI_ISL_834512	2021-01-03	Lighthouse Lab in Alderley Park	Wellcome Sanger Institute for the COVID-19 Genomics UK (COG-UK) Consortium	Jacquelyn Wynn et al
England/ALDP-EF1990/2020	EPI_ISL_834545	2020-12-30	Lighthouse Lab in Alderley Park	Wellcome Sanger Institute for the COVID-19 Genomics UK (COG-UK) Consortium	Jacquelyn Wynn et al
England/ALDP-F4A4A5/2021	EPI_ISL_833961	2021-01-05	Lighthouse Lab in Alderley Park	Wellcome Sanger Institute for the COVID-19 Genomics UK (COG-UK) Consortium	Jacquelyn Wynn et al
England/ALDP-F4B0FB/2021	EPI_ISL_834195	2021-01-05	Lighthouse Lab in Alderley Park	Wellcome Sanger Institute for the COVID-19 Genomics UK (COG-UK) Consortium	Jacquelyn Wynn et al
England/ALDP-F4B7AB/2021	EPI_ISL_834142	2021-01-05	Lighthouse Lab in Alderley Park	Wellcome Sanger Institute for the COVID-19 Genomics UK (COG-UK) Consortium	Jacquelyn Wynn et al
England/ALDP-F5345E/2021	EPI_ISL_834173	2021-01-06	Lighthouse Lab in Alderley Park	Wellcome Sanger Institute for the COVID-19 Genomics UK (COG-UK) Consortium	Jacquelyn Wynn et al
England/ALDP-F53861/2021	EPI_ISL_834165	2021-01-06	Lighthouse Lab in Alderley Park	Wellcome Sanger Institute for the COVID-19 Genomics UK (COG-UK) Consortium	Jacquelyn Wynn et al
England/ALDP-F740DB/2020	EPI_ISL_882437	2020-12-31	Lighthouse Lab in Alderley Park	Wellcome Sanger Institute for the COVID-19 Genomics UK (COG-UK) Consortium	Jacquelyn Wynn et al
England/ALDP-F82104/2021	EPI_ISL_846502	2021-01-08	Lighthouse Lab in Alderley Park	Wellcome Sanger Institute for the COVID-19 Genomics UK (COG-UK) Consortium	Jacquelyn Wynn et al
England/ALDP-F90C4E/2021	EPI_ISL_851765	2021-01-09	Lighthouse Lab in Alderley Park	Wellcome Sanger Institute for the COVID-19 Genomics UK (COG-UK) Consortium	Jacquelyn Wynn et al
England/ALDP-F910C9/2021	EPI_ISL_851773	2021-01-10	Lighthouse Lab in Alderley Park	Wellcome Sanger Institute for the COVID-19 Genomics UK (COG-UK) Consortium	Jacquelyn Wynn et al
England/ALDP-FA313A/2021	EPI_ISL_881854	2021-01-09	Lighthouse Lab in Alderley Park	Wellcome Sanger Institute for the COVID-19 Genomics UK (COG-UK) Consortium	Jacquelyn Wynn et al
England/ALDP-FAF699/2021	EPI_ISL_882171	2021-01-10	Lighthouse Lab in Alderley Park	Wellcome Sanger Institute for the COVID-19 Genomics UK (COG-UK) Consortium	Jacquelyn Wynn et al
England/ALDP-FB48B9/2021	EPI_ISL_882273	2021-01-10	Lighthouse Lab in Alderley Park	Wellcome Sanger Institute for the COVID-19 Genomics UK (COG-UK) Consortium	Jacquelyn Wynn et al
England/ALDP-FB4F69/2021	EPI_ISL_882050	2021-01-10	Lighthouse Lab in Alderley Park	Wellcome Sanger Institute for the COVID-19 Genomics UK (COG-UK) Consortium	Jacquelyn Wynn et al
England/ALDP-FEC43C/2021	EPI_ISL_873972	2021-01-11	Lighthouse Lab in Alderley Park	Wellcome Sanger Institute for the COVID-19 Genomics UK (COG-UK) Consortium	Jacquelyn Wynn et al
England/ARCH-000143E11/2021	EPI_ISL_1103707	2021-02-10	Quadram Institute Bioscience	COVID-19 Genomics UK (COG-UK) Consortium	Dave J. Baker et al
England/BIRM-6C758/2020	EPI_ISL_813082	2020-12-14	University of Birmingham	COVID-19 Genomics UK (COG-UK) Consortium	Institute of Microbiology et al
England/BIRM-71459/2021	EPI_ISL_918978	2021-01-12	University of Birmingham	COVID-19 Genomics UK (COG-UK) Consortium	Institute of Microbiology et al
England/BIRM-BCBY7I/2021	EPI_ISL_1729988	2021-01-31	University of Birmingham	COVID-19 Genomics UK (COG-UK) Consortium	Institute of Microbiology et al
England/BIRM-BCN961/2021	EPI_ISL_1636559	2021-04-02	University of Birmingham	COVID-19 Genomics UK (COG-UK) Consortium	Institute of Microbiology et al
England/BIRM-BCREBY/2021	EPI_ISL_2815511	2021-06-22	University of Birmingham	COVID-19 Genomics UK (COG-UK) Consortium	Institute of Microbiology et al
England/BRBR-182FF21/2021	EPI_ISL_2865100	2021-06-30	Berkshire and Surrey Pathology Services Lighthouse Laboratory	Wellcome Sanger Institute for the COVID-19 Genomics UK (COG-UK) Consortium	Berkshire et al
England/BRBR-1833A0B/2021	EPI_ISL_2918519	2021-07-01	Berkshire and Surrey Pathology Services Lighthouse Laboratory	Wellcome Sanger Institute for the COVID-19 Genomics UK (COG-UK) Consortium	Berkshire et al
England/BRBR-1835E49/2021	EPI_ISL_2918285	2021-06-29	Berkshire and Surrey Pathology Services Lighthouse Laboratory	Wellcome Sanger Institute for the COVID-19 Genomics UK (COG-UK) Consortium	Berkshire et al
England/BRBR-18362E2/2021	EPI_ISL_2918093	2021-07-01	Berkshire and Surrey Pathology Services Lighthouse Laboratory	Wellcome Sanger Institute for the COVID-19 Genomics UK (COG-UK) Consortium	Berkshire et al
England/BRBR-1837779/2021	EPI_ISL_2864813	2021-07-01	Berkshire and Surrey Pathology Services Lighthouse Laboratory	Wellcome Sanger Institute for the COVID-19 Genomics UK (COG-UK) Consortium	Berkshire et al
England/BRBR-183A7C1/2021	EPI_ISL_2914839	2021-07-02	Berkshire and Surrey Pathology Services Lighthouse Laboratory	Wellcome Sanger Institute for the COVID-19 Genomics UK (COG-UK) Consortium	Berkshire et al
England/BRBR-18401AC/2021	EPI_ISL_2917695	2021-06-30	Berkshire and Surrey Pathology Services Lighthouse Laboratory	Wellcome Sanger Institute for the COVID-19 Genomics UK (COG-UK) Consortium	Berkshire et al
England/BRBR-185E660/2021	EPI_ISL_2912232	2021-07-02	Berkshire and Surrey Pathology Services Lighthouse Laboratory	Wellcome Sanger Institute for the COVID-19 Genomics UK (COG-UK) Consortium	Berkshire et al
England/BRBR-18F6F14/2021	EPI_ISL_2996153	2021-06-29	Berkshire and Surrey Pathology Services Lighthouse Laboratory	Wellcome Sanger Institute for the COVID-19 Genomics UK (COG-UK) Consortium	Berkshire et al
England/BRBR-19465B8/2021	EPI_ISL_3041827	2021-07-14	Berkshire and Surrey Pathology Services Lighthouse Laboratory	Wellcome Sanger Institute for the COVID-19 Genomics UK (COG-UK) Consortium	Berkshire et al
England/BRBR-194BFF1/2021	EPI_ISL_3042276	2021-07-14	Berkshire and Surrey Pathology Services Lighthouse Laboratory	Wellcome Sanger Institute for the COVID-19 Genomics UK (COG-UK) Consortium	Berkshire et al
England/BRBR-194CF1E/2021	EPI_ISL_3043174	2021-07-14	Berkshire and Surrey Pathology Services Lighthouse Laboratory	Wellcome Sanger Institute for the COVID-19 Genomics UK (COG-UK) Consortium	Berkshire et al
England/BRBR-194D108/2021	EPI_ISL_3043333	2021-07-14	Berkshire and Surrey Pathology Services Lighthouse Laboratory	Wellcome Sanger Institute for the COVID-19 Genomics UK (COG-UK) Consortium	Berkshire et al
England/BRBR-194F740/2021	EPI_ISL_3042365	2021-07-14	Berkshire and Surrey Pathology Services Lighthouse Laboratory	Wellcome Sanger Institute for the COVID-19 Genomics UK (COG-UK) Consortium	Berkshire et al
England/BRBR-194F898/2021	EPI_ISL_3042560	2021-07-14	Berkshire and Surrey Pathology Services Lighthouse Laboratory	Wellcome Sanger Institute for the COVID-19 Genomics UK (COG-UK) Consortium	Berkshire et al
England/BRBR-194F9D1/2021	EPI_ISL_3042483	2021-07-14	Berkshire and Surrey Pathology Services Lighthouse Laboratory	Wellcome Sanger Institute for the COVID-19 Genomics UK (COG-UK) Consortium	Berkshire et al
England/BRBR-1966B65/2021	EPI_ISL_3069238	2021-07-15	Berkshire and Surrey Pathology Services Lighthouse Laboratory	Wellcome Sanger Institute for the COVID-19 Genomics UK (COG-UK) Consortium	Berkshire et al
England/BRBR-196793D/2021	EPI_ISL_3069693	2021-07-15	Berkshire and Surrey Pathology Services Lighthouse Laboratory	Wellcome Sanger Institute for the COVID-19 Genomics UK (COG-UK) Consortium	Berkshire et al
England/BRBR-1995DFE/2021	EPI_ISL_3093003	2021-07-18	Berkshire and Surrey Pathology Services Lighthouse Laboratory	Wellcome Sanger Institute for the COVID-19 Genomics UK (COG-UK) Consortium	Berkshire et al
England/BRBR-19A6E7F/2021	EPI_ISL_3109138	2021-07-19	Berkshire and Surrey Pathology Services Lighthouse Laboratory	Wellcome Sanger Institute for the COVID-19 Genomics UK (COG-UK) Consortium	Berkshire et al
England/BRBR-19D0780/2021	EPI_ISL_3125600	2021-07-22	Berkshire and Surrey Pathology Services Lighthouse Laboratory	Wellcome Sanger Institute for the COVID-19 Genomics UK (COG-UK) Consortium	Berkshire et al
England/BRBR-19D3B18/2021	EPI_ISL_3140679	2021-07-22	Berkshire and Surrey Pathology Services Lighthouse Laboratory	Wellcome Sanger Institute for the COVID-19 Genomics UK (COG-UK) Consortium	Berkshire et al
England/BRBR-19D3DC7/2021	EPI_ISL_3140700	2021-07-22	Berkshire and Surrey Pathology Services Lighthouse Laboratory	Wellcome Sanger Institute for the COVID-19 Genomics UK (COG-UK) Consortium	Berkshire et al
England/BRBR-19D3DD6/2021	EPI_ISL_3140852	2021-07-21	Berkshire and Surrey Pathology Services Lighthouse Laboratory	Wellcome Sanger Institute for the COVID-19 Genomics UK (COG-UK) Consortium	Berkshire et al
England/BRBR-19DF87F/2021	EPI_ISL_3124580	2021-07-22	Berkshire and Surrey Pathology Services Lighthouse Laboratory	Wellcome Sanger Institute for the COVID-19 Genomics UK (COG-UK) Consortium	Berkshire et al
England/BRBR-19E6C5B/2021	EPI_ISL_3140129	2021-07-22	Berkshire and Surrey Pathology Services Lighthouse Laboratory	Wellcome Sanger Institute for the COVID-19 Genomics UK (COG-UK) Consortium	Berkshire et al
England/BRIS-25F9AB/2021	EPI_ISL_1103768	2021-02-04	University of Exeter	COVID-19 Genomics UK (COG-UK) Consortium	Ben Temperton et al
England/C200059439/2020	EPI_ISL_837126	2020-12-22	Respiratory Virus Unit, National Infection Service, Public Health England	COVID-19 Genomics UK (COG-UK) Consortium	PHE Covid Sequencing Team et al
England/CAMB-1BB953/2020	EPI_ISL_679166	2020-11-19	Department of Pathology, University of Cambridge	COVID-19 Genomics UK (COG-UK) Consortium	Aminu S. Jahun et al
England/CAMB-1BC697/2020	EPI_ISL_723885	2020-11-29	Department of Pathology, University of Cambridge	COVID-19 Genomics UK (COG-UK) Consortium	Aminu S. Jahun et al
England/CAMB-1BC99E/2020	EPI_ISL_704611	2020-11-26	Department of Pathology, University of Cambridge	COVID-19 Genomics UK (COG-UK) Consortium	Aminu S. Jahun et al
England/CAMB-A97927/2020	EPI_ISL_723936	2020-12-09	Department of Pathology, University of Cambridge	COVID-19 Genomics UK (COG-UK) Consortium	Aminu S. Jahun et al
England/CAMB-A979BE/2020	EPI_ISL_723942	2020-12-10	Department of Pathology, University of Cambridge	COVID-19 Genomics UK (COG-UK) Consortium	Aminu S. Jahun et al
England/CAMB-A997D0/2020	EPI_ISL_864742	2020-12-29	Department of Pathology, University of Cambridge	COVID-19 Genomics UK (COG-UK) Consortium	Aminu S. Jahun et al
England/CAMB-A9A6D2/2020	EPI_ISL_837881	2020-12-29	Department of Pathology, University of Cambridge	COVID-19 Genomics UK (COG-UK) Consortium	Aminu S. Jahun et al
England/CAMB-A9A71B/2020	EPI_ISL_837885	2020-12-29	Department of Pathology, University of Cambridge	COVID-19 Genomics UK (COG-UK) Consortium	Aminu S. Jahun et al
England/CAMB-A9B46E/2021	EPI_ISL_837968	2021-01-06	Department of Pathology, University of Cambridge	COVID-19 Genomics UK (COG-UK) Consortium	Aminu S. Jahun et al
England/CAMB-A9B9E7/2021	EPI_ISL_838010	2021-01-11	Department of Pathology, University of Cambridge	COVID-19 Genomics UK (COG-UK) Consortium	Aminu S. Jahun et al
England/CAMB-A9CBFF/2021	EPI_ISL_864915	2021-01-12	Department of Pathology, University of Cambridge	COVID-19 Genomics UK (COG-UK) Consortium	Aminu S. Jahun et al
England/CAMB-A9D0A4/2021	EPI_ISL_1247588	2021-01-13	Department of Pathology, University of Cambridge	COVID-19 Genomics UK (COG-UK) Consortium	Aminu S. Jahun et al
England/CAMB-A9D98B/2021	EPI_ISL_864958	2021-01-15	Department of Pathology, University of Cambridge	COVID-19 Genomics UK (COG-UK) Consortium	Aminu S. Jahun et al
England/CAMB-A9E7BD/2021	EPI_ISL_919046	2021-01-08	Department of Pathology, University of Cambridge	COVID-19 Genomics UK (COG-UK) Consortium	Aminu S. Jahun et al
England/CAMB-A9F655/2021	EPI_ISL_949463	2021-01-25	Department of Pathology, University of Cambridge	COVID-19 Genomics UK (COG-UK) Consortium	Aminu S. Jahun et al
England/CAMB-A9FD6F/2021	EPI_ISL_949497	2021-01-18	Department of Pathology, University of Cambridge	COVID-19 Genomics UK (COG-UK) Consortium	Aminu S. Jahun et al
England/CAMB-AA017E/2021	EPI_ISL_949546	2021-01-27	Department of Pathology, University of Cambridge	COVID-19 Genomics UK (COG-UK) Consortium	Aminu S. Jahun et al
England/CAMB-AA0387/2021	EPI_ISL_996608	2021-01-31	Department of Pathology, University of Cambridge	COVID-19 Genomics UK (COG-UK) Consortium	Aminu S. Jahun et al
England/CAMB-AA108F/2021	EPI_ISL_996677	2021-01-25	Department of Pathology, University of Cambridge	COVID-19 Genomics UK (COG-UK) Consortium	Aminu S. Jahun et al
England/CAMB-AACE6C/2021	EPI_ISL_2722510	2021-06-20	Department of Pathology, University of Cambridge	COVID-19 Genomics UK (COG-UK) Consortium	Aminu S. Jahun et al
England/CAMB-AAE0FB/2021	EPI_ISL_2815594	2021-06-26	Department of Pathology, University of Cambridge	COVID-19 Genomics UK (COG-UK) Consortium	Aminu S. Jahun et al
England/CAMB-AAE1DA/2021	EPI_ISL_2815600	2021-06-26	Department of Pathology, University of Cambridge	COVID-19 Genomics UK (COG-UK) Consortium	Aminu S. Jahun et al
England/CAMB-AB04AF/2021	EPI_ISL_2900515	2021-07-01	Department of Pathology, University of Cambridge	COVID-19 Genomics UK (COG-UK) Consortium	Aminu S. Jahun et al
England/CAMC-101CEB9/2021	EPI_ISL_873751	2021-01-14	Lighthouse Lab in Cambridge	Wellcome Sanger Institute for the COVID-19 Genomics UK (COG-UK) Consortium	Rob Howes et al
England/CAMC-101D128/2021	EPI_ISL_873451	2021-01-15	Lighthouse Lab in Cambridge	Wellcome Sanger Institute for the COVID-19 Genomics UK (COG-UK) Consortium	Rob Howes et al
England/CAMC-101D45C/2021	EPI_ISL_873304	2021-01-12	Lighthouse Lab in Cambridge	Wellcome Sanger Institute for the COVID-19 Genomics UK (COG-UK) Consortium	Rob Howes et al
England/CAMC-101D902/2021	EPI_ISL_879928	2021-01-14	Lighthouse Lab in Cambridge	Wellcome Sanger Institute for the COVID-19 Genomics UK (COG-UK) Consortium	Rob Howes et al
England/CAMC-1024522/2021	EPI_ISL_873673	2021-01-14	Lighthouse Lab in Cambridge	Wellcome Sanger Institute for the COVID-19 Genomics UK (COG-UK) Consortium	Rob Howes et al
England/CAMC-1063D6B/2021	EPI_ISL_878762	2021-01-16	Lighthouse Lab in Cambridge	Wellcome Sanger Institute for the COVID-19 Genomics UK (COG-UK) Consortium	Rob Howes et al
England/CAMC-106DF5C/2021	EPI_ISL_879246	2021-01-16	Lighthouse Lab in Cambridge	Wellcome Sanger Institute for the COVID-19 Genomics UK (COG-UK) Consortium	Rob Howes et al
England/CAMC-106E146/2021	EPI_ISL_879233	2021-01-16	Lighthouse Lab in Cambridge	Wellcome Sanger Institute for the COVID-19 Genomics UK (COG-UK) Consortium	Rob Howes et al
England/CAMC-106E4C5/2021	EPI_ISL_879205	2021-01-16	Lighthouse Lab in Cambridge	Wellcome Sanger Institute for the COVID-19 Genomics UK (COG-UK) Consortium	Rob Howes et al
England/CAMC-1073779/2021	EPI_ISL_1007583	2021-01-16	Lighthouse Lab in Cambridge	Wellcome Sanger Institute for the COVID-19 Genomics UK (COG-UK) Consortium	Rob Howes et al
England/CAMC-109E602/2021	EPI_ISL_993720	2021-01-18	Lighthouse Lab in Cambridge	Wellcome Sanger Institute for the COVID-19 Genomics UK (COG-UK) Consortium	Rob Howes et al
England/CAMC-109F7B3/2021	EPI_ISL_891526	2021-01-18	Lighthouse Lab in Cambridge	Wellcome Sanger Institute for the COVID-19 Genomics UK (COG-UK) Consortium	Rob Howes et al
England/CAMC-10A00B4/2021	EPI_ISL_908949	2021-01-18	Lighthouse Lab in Cambridge	Wellcome Sanger Institute for the COVID-19 Genomics UK (COG-UK) Consortium	Rob Howes et al
England/CAMC-10A0C56/2021	EPI_ISL_891498	2021-01-18	Lighthouse Lab in Cambridge	Wellcome Sanger Institute for the COVID-19 Genomics UK (COG-UK) Consortium	Rob Howes et al
England/CAMC-10BE6EE/2021	EPI_ISL_908633	2021-01-19	Lighthouse Lab in Cambridge	Wellcome Sanger Institute for the COVID-19 Genomics UK (COG-UK) Consortium	Rob Howes et al
England/CAMC-10C0652/2021	EPI_ISL_908868	2021-01-19	Lighthouse Lab in Cambridge	Wellcome Sanger Institute for the COVID-19 Genomics UK (COG-UK) Consortium	Rob Howes et al
England/CAMC-10C19B2/2021	EPI_ISL_908743	2021-01-19	Lighthouse Lab in Cambridge	Wellcome Sanger Institute for the COVID-19 Genomics UK (COG-UK) Consortium	Rob Howes et al
England/CAMC-10FA428/2021	EPI_ISL_916500	2021-01-20	Lighthouse Lab in Cambridge	Wellcome Sanger Institute for the COVID-19 Genomics UK (COG-UK) Consortium	Rob Howes et al
England/CAMC-10FAA35/2021	EPI_ISL_916276	2021-01-20	Lighthouse Lab in Cambridge	Wellcome Sanger Institute for the COVID-19 Genomics UK (COG-UK) Consortium	Rob Howes et al
England/CAMC-10FAB14/2021	EPI_ISL_916343	2021-01-20	Lighthouse Lab in Cambridge	Wellcome Sanger Institute for the COVID-19 Genomics UK (COG-UK) Consortium	Rob Howes et al
England/CAMC-1104132/2021	EPI_ISL_933388	2021-01-19	Lighthouse Lab in Cambridge	Wellcome Sanger Institute for the COVID-19 Genomics UK (COG-UK) Consortium	Rob Howes et al
England/CAMC-115E61C/2021	EPI_ISL_938341	2021-01-21	Lighthouse Lab in Cambridge	Wellcome Sanger Institute for the COVID-19 Genomics UK (COG-UK) Consortium	Rob Howes et al
England/CAMC-115ED08/2021	EPI_ISL_938263	2021-01-23	Lighthouse Lab in Cambridge	Wellcome Sanger Institute for the COVID-19 Genomics UK (COG-UK) Consortium	Rob Howes et al
England/CAMC-115F138/2021	EPI_ISL_938299	2021-01-21	Lighthouse Lab in Cambridge	Wellcome Sanger Institute for the COVID-19 Genomics UK (COG-UK) Consortium	Rob Howes et al
England/CAMC-116422E/2021	EPI_ISL_948434	2021-01-25	Lighthouse Lab in Cambridge	Wellcome Sanger Institute for the COVID-19 Genomics UK (COG-UK) Consortium	Rob Howes et al
England/CAMC-11645BC/2021	EPI_ISL_948441	2021-01-25	Lighthouse Lab in Cambridge	Wellcome Sanger Institute for the COVID-19 Genomics UK (COG-UK) Consortium	Rob Howes et al
England/CAMC-11783AC/2021	EPI_ISL_987399	2021-01-13	Lighthouse Lab in Cambridge	Wellcome Sanger Institute for the COVID-19 Genomics UK (COG-UK) Consortium	Rob Howes et al
England/CAMC-11AA936/2021	EPI_ISL_996980	2021-01-27	Department of Pathology, University of Cambridge	COVID-19 Genomics UK (COG-UK) Consortium	Aminu S. Jahun et al
England/CAMC-11AAF34/2021	EPI_ISL_1047271	2021-01-26	Department of Pathology, University of Cambridge	COVID-19 Genomics UK (COG-UK) Consortium	Aminu S. Jahun et al
England/CAMC-11AB8DE/2021	EPI_ISL_1047387	2021-01-26	Department of Pathology, University of Cambridge	COVID-19 Genomics UK (COG-UK) Consortium	Aminu S. Jahun et al
England/CAMC-11D38EC/2021	EPI_ISL_1047640	2021-01-30	Virology Department, Sheffield Teaching Hospitals NHS Foundation Trust/Department of Infection, Immunity and Cardiovascular Disease, The Medical School, University of Sheffield	COVID-19 Genomics UK (COG-UK) Consortium	Thushan de Silva et al
England/CAMC-11E3412/2021	EPI_ISL_988322	2021-01-31	Lighthouse Lab in Cambridge	Wellcome Sanger Institute for the COVID-19 Genomics UK (COG-UK) Consortium	Rob Howes et al
England/CAMC-11E4851/2021	EPI_ISL_988280	2021-01-23	Lighthouse Lab in Cambridge	Wellcome Sanger Institute for the COVID-19 Genomics UK (COG-UK) Consortium	Rob Howes et al
England/CAMC-1200056/2021	EPI_ISL_988091	2021-02-04	Lighthouse Lab in Cambridge	Wellcome Sanger Institute for the COVID-19 Genomics UK (COG-UK) Consortium	Rob Howes et al
England/CAMC-12086B6/2021	EPI_ISL_1006291	2021-02-04	Lighthouse Lab in Cambridge	Wellcome Sanger Institute for the COVID-19 Genomics UK (COG-UK) Consortium	Rob Howes et al
England/CAMC-1208953/2021	EPI_ISL_985582	2021-02-05	Lighthouse Lab in Cambridge	Wellcome Sanger Institute for the COVID-19 Genomics UK (COG-UK) Consortium	Rob Howes et al
England/CAMC-1216D74/2021	EPI_ISL_986558	2021-02-05	Lighthouse Lab in Cambridge	Wellcome Sanger Institute for the COVID-19 Genomics UK (COG-UK) Consortium	Rob Howes et al
England/CAMC-121748D/2021	EPI_ISL_986525	2021-02-06	Lighthouse Lab in Cambridge	Wellcome Sanger Institute for the COVID-19 Genomics UK (COG-UK) Consortium	Rob Howes et al
England/CAMC-1234C37/2021	EPI_ISL_986686	2021-02-08	Lighthouse Lab in Cambridge	Wellcome Sanger Institute for the COVID-19 Genomics UK (COG-UK) Consortium	Rob Howes et al
England/CAMC-1253B71/2021	EPI_ISL_1012126	2021-02-09	Lighthouse Lab in Cambridge	Wellcome Sanger Institute for the COVID-19 Genomics UK (COG-UK) Consortium	Rob Howes et al
England/CAMC-127206E/2021	EPI_ISL_1033291	2021-02-11	Lighthouse Lab in Cambridge	Wellcome Sanger Institute for the COVID-19 Genomics UK (COG-UK) Consortium	Rob Howes et al
England/CAMC-127F3A4/2021	EPI_ISL_1044243	2021-02-12	Lighthouse Lab in Cambridge	Wellcome Sanger Institute for the COVID-19 Genomics UK (COG-UK) Consortium	Rob Howes et al
[truncated: 6,933 more rows]
